# Supplementary material for: Neuropathological and transcriptomic characteristics of the aged brain
Source: eLife. 2017 Nov 9;6:e31126. doi: 10.7554/eLife.31126 (PMC5679757; doi:10.7554/eLife.31126)
Supplement: Figure 6—source data 1. — Results for both RIN corrected and uncorrected data are shown. [file elife-31126-fig6-data1.xlsx]

## Sheet: SourceData1
	Dementia vs. control: Log2(fold change), RIN corrected				Dementia vs. control: SVA P-value, RIN corrected				AD vs. control: Log2(fold change), RIN corrected				AD vs. control: SVA P-value, RIN corrected				|	Dementia vs. control: Log2(fold change), uncorrected				Dementia vs. control: SVA P-value, uncorrected				AD vs. control: Log2(fold change), uncorrected				AD vs. control: SVA P-value, uncorrected
Gene	HIP	TCx	PCx	FWM	HIP	TCx	PCx	FWM	HIP	TCx	PCx	FWM	HIP	TCx	PCx	FWM	|	HIP	TCx	PCx	FWM	HIP	TCx	PCx	FWM	HIP	TCx	PCx	FWM	HIP	TCx	PCx	FWM
A1BG-AS1	-0.0233933	-0.0501936	0.106792	-0.0172586	0.837542	0.737745	0.666496	0.745769	-0.0408188	-0.0315222	0.0606565	-0.0317569	0.920513	0.662388	0.606825	0.873312	|	-0.0186985	-0.0376115	0.0904578	-0.0200441	0.59602	0.769017	0.455102	0.617658	-0.0365534	-0.0179931	0.0415741	-0.0336364	0.835756	0.599881	0.154903	0.811006
A2M	0.0427364	-0.0581647	-0.0531907	-0.176457	0.816534	0.977178	0.989553	0.531645	0.0720077	-0.00703711	-0.005567	-0.119432	0.906485	0.839551	0.909834	0.311707	|	0.0428937	0.0608702	0.0783737	-0.14422	0.410364	0.438086	0.313789	0.628843	0.0902289	0.103875	0.140511	-0.073107	0.764707	0.734103	0.656827	0.353634
A2M-AS1	0.0260117	0.0824776	0.0382449	-0.0127156	0.993218	0.536463	0.952717	0.857842	0.00261142	0.059046	0.0118309	-0.0195112	0.90347	0.484092	0.830057	0.903723	|	0.0711291	0.112688	0.0740351	-0.00343132	0.468526	0.134424	0.418939	0.873257	0.0513147	0.0896745	0.0501258	-0.0117473	0.368364	0.122681	0.257045	0.968443
A2ML1	0.165678	0.0609082	0.0241072	0.0781808	0.480592	0.706206	0.877363	0.610472	0.163661	0.0600836	0.0421383	0.0629448	0.513526	0.778615	0.95109	0.507732	|	0.214453	0.153637	0.215827	0.138557	0.0428198	0.104475	0.021847	0.125884	0.213911	0.158366	0.241821	0.128536	0.0942721	0.209546	0.0871885	0.144809
AAAS	0.0287326	0.0533059	0.031708	-0.0590593	0.868294	0.651329	0.803204	0.785278	0.0267836	0.0300451	0.0321522	-0.024536	0.854296	0.493728	0.835744	0.432897	|	0.00855104	0.0183978	-0.031222	-0.167198	0.92324	0.914862	0.524068	0.0344094	0.00590302	-0.00545504	-0.0336419	-0.140225	0.900757	0.750836	0.590141	0.0243496
AACS	-0.0347021	-0.0208121	0.0203063	0.213071	0.987478	0.883968	0.946688	0.479787	-0.00642264	-0.0220178	0.0185522	0.159047	0.89538	0.899391	0.954629	0.334262	|	-0.132869	-0.120071	-0.137541	0.200638	0.228723	0.201812	0.11385	0.35615	-0.115887	-0.115144	-0.163685	0.149827	0.229603	0.220267	0.242513	0.276087
AADAT	0.0157653	-0.00981778	-0.0457355	-0.0330984	0.935648	0.915824	0.919064	0.886031	0.0208351	-0.0103132	-0.0160774	-0.0133548	0.962112	0.940278	0.781622	0.695107	|	-0.0147615	-0.037333	-0.0697044	-0.0825221	0.943918	0.429929	0.408408	0.218876	-0.00617818	-0.0398883	-0.0438219	-0.0694616	0.894677	0.565534	0.247182	0.212786
AAED1	0.0149465	0.015591	0.00450428	-0.0508829	0.86469	0.994537	0.966694	0.784523	0.039895	0.000940165	0.012109	-0.0379722	0.961299	0.929582	0.990078	0.70189	|	-0.0477339	0.0186759	-0.0373283	-0.129645	0.843383	0.995591	0.763561	0.175159	-0.0179601	-0.000459633	-0.0281574	-0.12181	0.637755	0.854045	0.74032	0.205144
AAGAB	-0.0244088	-0.0371832	0.00228487	-0.0297393	0.905624	0.476378	0.87819	0.610095	-0.0284813	-0.0618608	-0.0242872	-0.0574775	0.920513	0.756772	0.991978	0.808211	|	-0.185644	-0.203228	-0.188077	-0.119972	0.0665636	0.00633276	0.00610376	0.0519942	-0.186495	-0.235746	-0.218779	-0.15504	0.142392	0.0423411	0.0509849	0.192794
AAK1	-0.0624516	-0.0441804	-0.0491972	0.292387	0.756431	0.379111	0.611143	0.2454	-0.0643828	-0.0719655	-0.100878	0.211343	0.775152	0.662578	0.806255	0.111031	|	-0.112376	-0.0751312	-0.0779528	0.257521	0.108166	0.0786648	0.0720885	0.190789	-0.125569	-0.10166	-0.122415	0.172688	0.247105	0.244611	0.280206	0.0879281
AAMDC	-0.014684	-0.0709669	-0.0591809	-0.220011	0.970187	0.498386	0.890572	0.440593	-0.0171852	-0.10596	-0.0391576	-0.139881	0.972759	0.719013	0.853603	0.200566	|	-0.107017	-0.0811912	-0.0682344	-0.40301	0.407936	0.23381	0.627526	0.0167737	-0.094629	-0.12204	-0.0469491	-0.33323	0.395091	0.48161	0.53836	0.0110288
AAMP	-0.0358151	0.021185	-0.0320728	-0.0503343	0.968334	0.73119	0.94715	0.694867	0.00881654	0.0288284	-0.0105348	-0.0281042	0.82619	0.855286	0.836902	0.433018	|	-0.173957	-0.130757	-0.21965	-0.188275	0.115708	0.0925567	0.00713919	0.00849973	-0.13271	-0.128531	-0.203802	-0.177137	0.104388	0.170088	0.0225699	0.013965
AAR2	0.0618923	0.0167684	-0.000743906	-0.0758857	0.624734	0.84048	0.893823	0.671846	0.0580817	0.0152249	0.0177456	-0.0406897	0.621386	0.865269	0.997587	0.393613	|	0.0359186	0.00847416	-0.00956881	-0.145517	0.449075	0.944603	0.829903	0.0959052	0.039726	0.00349002	0.0105861	-0.11193	0.569716	0.888408	0.877102	0.0604561
AARS	0.0345123	0.00178248	0.081672	0.109656	0.903596	0.98251	0.734143	0.37772	0.0242001	-0.0027573	0.0439633	0.0786751	0.857154	0.991414	0.630079	0.211175	|	-0.0544284	-0.134248	-0.153386	-0.0405333	0.341451	0.0719777	0.032249	0.330512	-0.0740225	-0.15703	-0.202204	-0.0887285	0.584154	0.217108	0.158633	0.714744
AARS2	-0.0621941	0.00529632	-0.00781455	0.0234284	0.775064	0.572273	0.861861	0.462485	-0.0406242	0.0349318	0.021058	0.0378115	0.639433	0.96147	0.963332	0.673165	|	-0.0237993	0.0291115	0.0302818	0.0817556	0.972211	0.120033	0.141582	0.0128428	-0.00226604	0.0615713	0.0595666	0.100918	0.744688	0.58447	0.548801	0.0827018
AARSD1	-0.0728464	-0.0470768	-0.00370443	0.00703322	0.914373	0.787048	0.893823	0.97381	-0.0271654	-0.0326305	0.0289836	-0.00644697	0.730041	0.747864	0.990596	0.970247	|	-0.271465	-0.296708	-0.326183	-0.14975	0.056761	0.0128342	0.0168523	0.129849	-0.236855	-0.286361	-0.306395	-0.176901	0.0880033	0.0350784	0.0382005	0.260869
AASDH	-0.00429613	-0.0506224	-0.0559217	-0.00946049	0.963089	0.313984	0.738776	0.854566	-0.0103022	-0.0609048	-0.038777	-0.0125391	0.986338	0.494204	0.679421	0.885354	|	-0.00854094	-0.0589903	-0.0740436	-0.0419449	0.777438	0.085097	0.170562	0.243775	-0.016442	-0.0693156	-0.057728	-0.0489743	0.908967	0.201167	0.106365	0.384036
AASDHPPT	-0.113713	-0.0578947	-0.0619185	0.0388211	0.609612	0.486863	0.600163	0.98196	-0.0984287	-0.0635661	-0.0944688	-0.0038587	0.580696	0.626233	0.771339	0.787066	|	-0.337843	-0.335264	-0.433305	-0.195968	0.0242016	0.00516435	0.00139527	0.0311572	-0.333127	-0.344455	-0.481145	-0.26367	0.0694523	0.0228561	0.0145326	0.149241
AASS	0.00413133	-0.0521436	-0.149861	-0.333141	0.969961	0.787354	0.791316	0.209453	0.0154786	-0.0337868	-0.0676604	-0.23618	0.993096	0.735183	0.642769	0.0869439	|	-0.0376415	-0.0142996	-0.0806945	-0.42359	0.844696	0.999178	0.969873	0.0144806	-0.021093	-7.41682e-05	0.00409818	-0.326889	0.783757	0.890169	0.463672	0.00782888
AATF	0.0426778	0.0338972	0.0242953	-0.130775	0.952284	0.773783	0.902247	0.40293	0.0138942	0.0279733	0.0227631	-0.0925708	0.804692	0.778712	0.907616	0.222053	|	0.0215614	-0.00135465	-0.0213309	-0.186045	0.93305	0.853159	0.762418	0.0655632	-0.00607039	-0.0123872	-0.0209368	-0.146787	0.785333	0.986666	0.772373	0.044574
AATK	0.0972086	0.327171	-0.0183023	-0.303803	0.835687	0.0848668	0.800783	0.581854	0.104107	0.345721	0.0995062	-0.155142	0.857469	0.200438	0.976678	0.270312	|	0.131976	0.396384	0.128676	-0.243653	0.372065	0.00205403	0.0729454	0.663221	0.149557	0.417647	0.248859	-0.0923145	0.529073	0.0162309	0.484257	0.295783
ABAT	-0.0602708	-0.0659322	-0.0139593	0.240256	0.736593	0.220754	0.873245	0.294202	-0.0541005	-0.0741633	-0.0206884	0.175783	0.718405	0.421355	0.937186	0.162514	|	-0.11866	-0.103178	-0.0625355	0.25612	0.0749948	0.0121228	0.21287	0.0926959	-0.108723	-0.117048	-0.0656932	0.197717	0.127057	0.0831236	0.322942	0.0657362
ABCA1	0.195383	0.0457633	0.134656	-0.0929131	0.702195	0.87793	0.623427	0.6409	0.110889	0.0288355	0.162589	-0.0925124	0.492991	0.836077	0.718182	0.654964	|	0.305637	0.174769	0.240623	-0.00543056	0.0540864	0.151525	0.0302166	0.962025	0.228093	0.158631	0.258501	0.00755225	0.0620777	0.171592	0.0700299	0.978236
ABCA10	-0.0985289	-0.105751	-0.0505772	0.113937	0.772526	0.446836	0.719717	0.446738	-0.0544575	-0.0689966	-0.0589153	0.1024	0.542949	0.301613	0.80911	0.416184	|	-0.126622	-0.169088	-0.0927466	0.121227	0.186766	0.0282996	0.080572	0.264792	-0.0867244	-0.140411	-0.10929	0.107137	0.113486	0.0256749	0.2263	0.291533
ABCA11P	-0.147724	-0.164994	-0.156536	-0.0935221	0.859352	0.74359	0.801217	0.97083	-0.055723	-0.0551343	-0.0635432	-0.00727127	0.542762	0.33546	0.620543	0.511676	|	-0.281568	-0.302982	-0.30685	-0.182666	0.0919545	0.061921	0.0235045	0.359181	-0.193296	-0.197306	-0.220807	-0.101456	0.0703436	0.0223345	0.0162984	0.123448
ABCA2	0.0573309	0.298628	-0.0917104	-0.434005	0.955849	0.118928	0.98532	0.278649	0.0309852	0.27039	-0.00953064	-0.307932	0.906884	0.200505	0.841936	0.142174	|	0.13599	0.402702	0.0810573	-0.403162	0.448516	0.00321632	0.227814	0.169378	0.111236	0.38063	0.164953	-0.277785	0.450258	0.0140305	0.666195	0.0918277
ABCA3	-0.0173921	0.14374	0.0579689	0.275084	0.9283	0.122669	0.605348	0.0975629	0.0250372	0.149168	0.0866814	0.268297	0.955158	0.28021	0.781641	0.075322	|	0.00313836	0.153512	0.0955811	0.281327	0.577249	0.0143	0.0319666	0.00583611	0.0455848	0.162932	0.123841	0.285667	0.978964	0.0723004	0.19137	0.01866
ABCA5	-0.155833	-0.184492	-0.094997	0.0348933	0.495207	0.10843	0.572354	0.97381	-0.118635	-0.164902	-0.104958	0.00606792	0.432603	0.186506	0.653698	0.819463	|	-0.260031	-0.316564	-0.313115	-0.0823479	0.0242546	0.0014587	0.00139527	0.250728	-0.236534	-0.313594	-0.33509	-0.123954	0.0579656	0.0102832	0.0123244	0.497459
ABCA6	0.239831	0.0324176	-0.0578116	-0.127814	0.856069	0.856948	0.686598	0.490469	0.0895878	0.0270785	-0.0778328	-0.239435	0.551941	0.842055	0.816673	0.747775	|	0.239744	0.00055976	-0.0750315	-0.161374	0.539439	0.998354	0.170731	0.25927	0.100549	-0.000163232	-0.0977507	-0.277109	0.210093	0.995228	0.409613	0.609186
ABCA7	0.0905388	0.159732	0.111537	0.263887	0.791664	0.248524	0.66043	0.15612	0.0719478	0.15133	0.108227	0.200696	0.743782	0.348842	0.718659	0.0686513	|	0.159424	0.24895	0.267802	0.399845	0.146133	0.0117546	0.0101969	0.00205756	0.138406	0.251651	0.26419	0.340389	0.190693	0.0492536	0.0389982	0.00305067
ABCA8	-0.0767971	0.146687	-0.229909	-0.526327	0.870886	0.753327	0.788042	0.29193	-0.0811658	0.101757	-0.147198	-0.392642	0.881476	0.707025	0.735443	0.14025	|	-0.0656234	0.122953	-0.266752	-0.760543	0.691683	0.694606	0.33479	0.0184065	-0.0670337	0.0790874	-0.184383	-0.635645	0.74638	0.599938	0.24801	0.0136975
ABCA9	0.0578591	-0.00762096	0.0280238	0.17211	0.832877	0.853294	0.950089	0.332385	0.0392261	-0.0173848	0.0112673	0.113915	0.74852	0.95114	0.889572	0.148146	|	0.0964564	0.00372253	0.0403579	0.192029	0.194655	0.937633	0.699518	0.0856578	0.0799399	-0.00455156	0.0225134	0.141632	0.209651	0.956317	0.553456	0.0505394
ABCB1	-0.0422511	-0.0206171	0.0101173	-0.0678465	0.970947	0.982939	0.839844	0.974365	0.0149942	0.00399823	0.0619602	-0.00643105	0.878144	0.930616	0.983163	0.663833	|	0.00393385	0.04036	0.125531	0.0681945	0.510937	0.355376	0.0834324	0.219952	0.0686331	0.0990048	0.208591	0.151097	0.976907	0.777579	0.382278	0.657584
ABCB10	-0.0826046	-0.115577	-0.116924	-0.0766755	0.757585	0.196799	0.586033	0.307959	-0.0541493	-0.0877518	-0.0813401	-0.0754689	0.601721	0.198118	0.600576	0.267183	|	-0.119913	-0.161613	-0.172492	-0.106259	0.150422	0.00622311	0.00877974	0.0376622	-0.0884402	-0.136815	-0.136922	-0.109069	0.11787	0.0117494	0.0141599	0.0586557
ABCB5	0.0166653	-0.00802609	0.0529958	-0.0446896	0.877797	0.778783	0.677733	0.705912	0.0238681	-0.0216492	0.0510835	-0.0294057	0.926184	0.943499	0.739696	0.556545	|	0.0782408	0.0576576	0.128857	0.00955958	0.119956	0.369887	0.00906358	0.663869	0.0836614	0.0459511	0.12876	0.0262332	0.245168	0.335973	0.0400656	0.903467
ABCB6	-0.000609037	-0.00642487	0.0320558	0.114191	0.939248	0.93505	0.799414	0.476807	-0.016601	0.00918564	0.0394587	0.0676604	0.998578	0.967039	0.870891	0.200779	|	-0.0181709	-0.00673379	-0.00170444	0.105	0.559716	0.992558	0.980863	0.453846	-0.0373743	0.000625827	-0.00159077	0.0535291	0.830932	0.934052	0.983115	0.159365
ABCB7	0.0745373	-0.00309572	0.0251852	0.00328995	0.403188	0.769115	0.982171	0.94105	0.0807424	-0.0228816	-0.00393228	-0.0057577	0.51209	0.981379	0.858016	0.96656	|	0.0152829	-0.0438345	-0.0226057	-0.0842665	0.748847	0.143946	0.259304	0.0546926	0.0202271	-0.065945	-0.0509535	-0.0998611	0.849806	0.423126	0.684149	0.170475
ABCB8	-0.00515428	0.0756526	-0.0118733	-0.0458365	0.977989	0.310596	0.821878	0.963955	0.00836209	0.0858343	0.0371101	0.00588379	0.986438	0.501499	0.962972	0.677606	|	0.0717855	0.148374	0.0910466	0.0239625	0.250784	0.0117542	0.0267586	0.287909	0.0819069	0.165506	0.140887	0.0788853	0.429313	0.0675884	0.271027	0.813694
ABCB9	-0.0843896	0.123687	0.105264	0.2753	0.888976	0.104402	0.57293	0.190119	-0.0361742	0.141681	0.115138	0.198172	0.669906	0.253013	0.655702	0.0697979	|	-0.0655782	0.121195	0.110744	0.340958	0.798123	0.0201804	0.0717742	0.0121267	-0.0223874	0.143635	0.117724	0.26441	0.475513	0.0938179	0.143952	0.00516926
ABCC1	0.0578326	0.0633981	0.0644061	0.105766	0.629397	0.219384	0.568053	0.320536	0.0564573	0.0542463	0.0673575	0.0862837	0.642786	0.267509	0.645348	0.209915	|	0.0903383	0.0873684	0.100768	0.166039	0.0720627	0.0286596	0.0139585	0.0237545	0.0861087	0.0848526	0.101506	0.146567	0.134169	0.0738055	0.0512626	0.0264028
ABCC10	-0.0135422	0.193067	0.0755411	0.0861647	0.867182	0.0848668	0.618109	0.257054	0.0309473	0.207966	0.0848889	0.0898696	0.953558	0.193042	0.712536	0.292334	|	0.0527539	0.23112	0.204497	0.199088	0.125311	0.002255	0.00387619	0.00302035	0.0993429	0.241993	0.213861	0.206577	0.52825	0.0182891	0.0302411	0.0166026
ABCC4	0.00329015	-0.100414	-0.0597799	-0.237217	0.923312	0.327945	0.811567	0.127421	0.023921	-0.0915263	-0.0435445	-0.226986	0.992211	0.394177	0.770332	0.0896369	|	-0.0107731	-0.0704884	-0.0444465	-0.283231	0.870101	0.356061	0.690936	0.00547199	0.0131379	-0.0627608	-0.0276613	-0.27905	0.913014	0.381601	0.559545	0.012182
ABCC5	-0.0653959	-0.0461516	-0.0490816	0.0791102	0.672453	0.429605	0.616703	0.763712	-0.0678441	-0.0501546	-0.0845314	0.0406573	0.707209	0.619892	0.791769	0.518908	|	-0.0428011	-0.0390105	-0.0403464	0.0927072	0.404746	0.384466	0.198572	0.623688	-0.0550251	-0.0469551	-0.0759926	0.0473881	0.610813	0.578049	0.559473	0.381738
ABCC8	-0.123994	-0.0630194	-0.0027669	0.244672	0.817653	0.87464	0.906535	0.4236	-0.061468	-0.0202802	0.0249894	0.186682	0.60605	0.656754	0.993256	0.27449	|	-0.0863649	0.0186092	0.0297975	0.371399	0.730143	0.410796	0.516932	0.0530347	-0.035287	0.0663278	0.0523629	0.319119	0.471941	0.873398	0.780109	0.0499821
ABCC9	0.0582614	-0.0596538	-0.00839173	-0.00496322	0.632079	0.649716	0.962347	0.785033	0.0789285	-0.0443128	0.0105072	-0.0286625	0.775072	0.62783	0.976163	0.967719	|	0.0876879	0.0226017	0.0847993	0.0303922	0.118188	0.582723	0.129666	0.917315	0.102804	0.0400852	0.108105	0.00803943	0.305359	0.80544	0.30504	0.724078
ABCD2	-0.158039	-0.110781	-0.083703	0.296103	0.661114	0.398768	0.757409	0.539718	-0.113545	-0.0925634	-0.0684833	0.168712	0.542522	0.420375	0.758708	0.266874	|	-0.276648	-0.222008	-0.224521	0.332599	0.0398498	0.0112887	0.0161985	0.240191	-0.243459	-0.208393	-0.212584	0.225813	0.0781626	0.0308418	0.0411435	0.139665
ABCD3	-0.0433271	-0.049071	-0.063231	-0.15226	0.872123	0.453446	0.799599	0.300368	-0.0347375	-0.055094	-0.0433654	-0.116273	0.835091	0.585956	0.720242	0.142039	|	-0.136271	-0.0865186	-0.120283	-0.261992	0.120579	0.0842318	0.151788	0.0108847	-0.120104	-0.10176	-0.0967655	-0.226664	0.169706	0.212666	0.101684	0.0103581
ABCD4	0.0936007	0.00962533	-0.00295366	-0.0944797	0.629641	0.599836	0.804072	0.489014	0.0756182	0.0416518	0.0368068	-0.0687402	0.533759	0.933673	0.989623	0.354537	|	0.143387	0.0685328	0.110056	-0.0832082	0.0580003	0.0510389	0.0182475	0.419841	0.123984	0.10435	0.149858	-0.058494	0.0852444	0.292319	0.144233	0.335701
ABCE1	-0.111464	-0.0796012	-0.0912225	-0.189808	0.829102	0.568037	0.707704	0.2736	-0.0542323	-0.0511235	-0.0601151	-0.133697	0.600851	0.430664	0.663606	0.139368	|	-0.324317	-0.2905	-0.357754	-0.431913	0.0410154	0.00658112	0.00204718	0.00176713	-0.271628	-0.269176	-0.335087	-0.395978	0.0725023	0.020236	0.0139852	0.00431133
ABCF1	0.0536942	0.0324702	0.00384808	-0.0434723	0.688633	0.566703	0.967887	0.632319	0.052345	0.0359252	0.00640981	-0.0343117	0.68509	0.708585	0.985243	0.505415	|	0.00615259	-0.0385012	-0.0928773	-0.109479	0.95269	0.461792	0.0856867	0.0444447	0.00399239	-0.0379408	-0.0933194	-0.103841	0.941082	0.561819	0.15335	0.0712072
ABCF2	-0.0139538	-0.000465522	0.0211566	0.0743317	0.889108	0.945223	0.928429	0.329491	-0.0183157	-0.00522937	0.0119316	0.0720067	0.919722	0.996569	0.886311	0.315076	|	-0.115607	-0.14287	-0.17099	-0.0326583	0.0524897	0.0202133	0.0122659	0.537581	-0.121298	-0.149983	-0.187559	-0.0447959	0.135223	0.0704126	0.0565537	0.708347
ABCF3	0.00197715	-0.0466077	-0.0523958	0.0717051	0.979664	0.697193	0.682288	0.328082	-0.00568358	-0.042809	-0.068573	0.0796258	0.993665	0.750716	0.800392	0.409462	|	-0.0824031	-0.088872	-0.111466	0.00184613	0.129179	0.205252	0.0534014	0.993078	-0.0974624	-0.0855905	-0.12827	0.000690204	0.301427	0.289019	0.161788	0.985189
ABCG1	0.0279166	0.126832	0.0442283	-0.0591136	0.929968	0.259002	0.828996	0.975238	0.0252922	0.0863519	0.0369275	-0.00605964	0.927903	0.230525	0.830366	0.706111	|	0.0741045	0.154338	0.0796161	-0.0764042	0.341993	0.0268883	0.205463	0.848753	0.0820671	0.114047	0.0730376	-0.0225099	0.487696	0.0210405	0.262029	0.536599
ABCG2	-0.0768586	-0.111759	-0.0792408	-0.134558	0.944849	0.842614	0.97911	0.83156	-0.03911	-0.0499611	-0.0150789	-0.0562517	0.880675	0.679735	0.886451	0.521885	|	-0.0308186	0.0407043	0.0589097	-0.045202	0.844696	0.608618	0.438994	0.768047	0.0372383	0.0878713	0.14021	0.0571068	0.894473	0.855362	0.796045	0.835162
ABCG4	-0.0661202	0.014996	-0.0466437	0.467023	0.860338	0.8389	0.96378	0.102657	-0.0414555	0.0254336	-0.0111486	0.404074	0.766843	0.924171	0.865132	0.0669888	|	-0.0984143	-0.0355177	-0.0852746	0.435403	0.278842	0.758782	0.370481	0.0280613	-0.0834685	-0.024461	-0.0711812	0.361465	0.283068	0.687824	0.376083	0.023782
ABHD10	-0.000944355	-0.0675044	-0.0812984	-0.0564278	0.963529	0.361079	0.579724	0.424771	0.0139633	-0.0892165	-0.0960519	-0.0757991	0.998293	0.611663	0.709089	0.591591	|	-0.160949	-0.282002	-0.357497	-0.245688	0.16066	0.00391069	0.00125747	0.00334526	-0.147196	-0.311984	-0.379674	-0.278726	0.221004	0.0237494	0.0134145	0.0207109
ABHD11	0.042256	0.0423866	-0.00368319	-0.0184049	0.825913	0.627166	0.887599	0.959588	0.0416465	0.045772	-0.0257178	-0.00562849	0.825941	0.750721	0.988647	0.855391	|	0.0847672	0.09975	0.0810937	0.0556122	0.168555	0.0777131	0.345283	0.249562	0.0878449	0.10747	0.061875	0.0742328	0.282657	0.194205	0.27652	0.473489
ABHD12	-0.0313548	0.027639	-0.0340343	-0.0515132	0.867279	0.995365	0.746747	0.362112	-0.0437075	0.000486734	-0.0390983	-0.0626793	0.919449	0.80165	0.822326	0.44768	|	-0.160455	-0.114705	-0.212636	-0.175477	0.0807567	0.0414889	0.00259411	0.00289867	-0.175036	-0.145367	-0.222876	-0.196498	0.192172	0.158981	0.0166552	0.0141182
ABHD12B	0.0412543	0.00737726	0.00578154	0.0464632	0.839116	0.937309	0.995675	0.864847	0.0551181	0.010447	0.00158237	0.0279287	0.897373	0.968473	0.985243	0.756248	|	0.0632956	-0.0752152	-0.116867	0.0268532	0.392464	0.31556	0.112077	0.945203	0.0765	-0.0721555	-0.127197	0.00754589	0.586711	0.414159	0.243375	0.831825
ABHD13	-0.0857319	-0.0866454	-0.0766012	0.0145036	0.797491	0.376731	0.649674	0.960811	-0.0679364	-0.1002	-0.095611	-0.00792426	0.731711	0.495397	0.742383	0.914731	|	-0.13824	-0.119847	-0.11869	0.000754796	0.188703	0.107068	0.0609718	0.797326	-0.117936	-0.121052	-0.13903	-0.0247179	0.204366	0.135368	0.139646	0.994566
ABHD14A	-0.0104453	-0.0186059	0.0640205	0.200849	0.935648	0.754511	0.901923	0.397893	0.0219439	-0.0545893	0.0262921	0.141091	0.97372	0.937903	0.783961	0.235785	|	-0.159328	-0.0717687	-0.143109	0.0917899	0.204406	0.310072	0.0485482	0.895318	-0.133478	-0.106694	-0.189355	0.0193942	0.199133	0.572661	0.211937	0.567161
ABHD14B	0.123989	0.0645589	0.0168573	-0.0756211	0.643063	0.630851	0.940644	0.630627	0.0931637	0.0422923	0.0155978	-0.0437535	0.538884	0.533445	0.954306	0.384974	|	0.130385	0.0754962	0.0452147	-0.0852464	0.177877	0.362484	0.472505	0.395781	0.106129	0.050845	0.0462574	-0.0532275	0.174166	0.243916	0.581118	0.234567
ABHD15	0.115547	0.0947326	-0.00751253	-0.0851029	0.485961	0.572649	0.71423	0.342425	0.0969451	0.0463654	-0.0478894	-0.0903858	0.498103	0.336579	0.971339	0.393486	|	0.164267	0.166547	0.143057	-0.0247168	0.0304257	0.0329951	0.129435	0.783776	0.154956	0.127808	0.110158	-0.0228026	0.0814646	0.0312161	0.101152	0.802408
ABHD16A	0.036577	0.100909	0.0805458	0.0927414	0.929418	0.372343	0.715661	0.647833	0.0220435	0.0759136	0.05225	0.0449554	0.878428	0.345145	0.678506	0.309275	|	-0.0501106	-0.0477432	-0.109619	-0.0199879	0.431716	0.374735	0.0817847	0.325124	-0.0670196	-0.0766247	-0.14329	-0.0804321	0.639196	0.660142	0.271935	0.844015
ABHD17A	0.00725874	0.270583	0.130404	0.149627	0.960857	0.12802	0.686598	0.455229	0.0357482	0.304269	0.161509	0.151484	0.993493	0.301613	0.802724	0.481737	|	0.0775805	0.379332	0.303581	0.282028	0.499128	0.00425435	0.0250435	0.0423214	0.127902	0.412487	0.34365	0.298497	0.75785	0.0317375	0.107156	0.115196
ABHD17B	0.00746759	0.0554807	-0.130908	-0.472649	0.910197	0.740544	0.603753	0.0907816	-0.0277085	0.0365438	-0.111715	-0.415772	0.982535	0.642317	0.655702	0.0583203	|	-0.0817954	-0.0272959	-0.236245	-0.523313	0.169695	0.497236	0.00573153	0.00275958	-0.109638	-0.0520419	-0.219728	-0.473376	0.423128	0.769605	0.0206421	0.00512666
ABHD17C	-0.0277365	0.0286679	0.0431758	0.143124	0.831202	0.864352	0.918463	0.693685	-0.032005	0.0175535	0.0178916	0.0456382	0.868159	0.820369	0.815372	0.145108	|	-0.00752441	0.084662	0.0825394	0.210537	0.883162	0.154336	0.192619	0.121362	-0.00866774	0.0803526	0.0769096	0.121687	0.919629	0.23714	0.237637	0.0177288
ABHD2	-0.0434117	-0.0374307	0.0277448	0.110365	0.927694	0.546306	0.841527	0.539669	-0.0149435	-0.0288095	0.0222077	0.0792359	0.755803	0.483812	0.806915	0.363871	|	-0.0895462	-0.0269722	0.0325329	0.177269	0.230733	0.561662	0.474278	0.0890553	-0.0589899	-0.0189804	0.0286902	0.153393	0.156116	0.45017	0.441649	0.0776535
ABHD3	-0.0657874	-0.0448971	-0.0336787	-0.0179905	0.929258	0.986315	0.962208	0.971232	-0.0354273	-0.00364987	0.014997	-0.00819714	0.837038	0.818529	0.912817	0.909088	|	-0.0637326	-0.024043	-0.0141178	-0.0611661	0.777829	0.85737	0.721924	0.667019	-0.0348777	0.0196292	0.0357148	-0.0560273	0.619829	0.835196	0.895391	0.58137
ABHD4	0.158619	0.0493207	0.133844	-0.0587871	0.490072	0.844526	0.628028	0.726579	0.121147	0.0322039	0.122604	-0.0617845	0.432183	0.777025	0.673982	0.748188	|	0.246408	0.20707	0.208586	-0.017231	0.0252126	0.0802734	0.0316097	0.91811	0.213635	0.175637	0.195056	-0.0137559	0.0579656	0.0732558	0.0573717	0.916663
ABHD5	0.0704401	-0.0167091	-0.0401393	-0.231991	0.81908	0.75608	0.688879	0.157785	0.0416918	-0.0249143	-0.0487263	-0.215502	0.672569	0.879555	0.79852	0.140462	|	0.0424902	0.000925406	-0.0306963	-0.25351	0.770026	0.844377	0.428855	0.0183386	0.020548	-0.0113227	-0.0375448	-0.243713	0.604505	0.988884	0.588921	0.0469577
ABHD6	0.0681209	0.132636	0.0571602	-0.115835	0.901726	0.299779	0.933336	0.386959	0.0288247	0.0875981	0.0156173	-0.108134	0.711825	0.233468	0.748455	0.349859	|	-0.0553581	0.00150823	-0.122669	-0.330435	0.284876	0.608076	0.0343282	0.00355818	-0.0990418	-0.0444668	-0.171985	-0.342547	0.63914	0.989217	0.174907	0.00906921
ABHD8	-0.015755	0.23449	0.159239	0.668738	0.971757	0.196316	0.657463	0.123413	0.022491	0.2224	0.161716	0.524744	0.98074	0.295251	0.735443	0.0636894	|	0.000537705	0.248347	0.195305	0.72027	0.771935	0.0403318	0.125132	0.00765915	0.0455106	0.238318	0.198956	0.607237	0.998004	0.0812203	0.229458	0.00874163
ABI1	-0.0402096	-0.123617	-0.032421	0.0432646	0.934067	0.0944933	0.745475	0.910978	-0.0203577	-0.114927	-0.0421095	-0.0130052	0.861873	0.198118	0.839659	0.628517	|	-0.1812	-0.182604	-0.118018	-0.013164	0.0826641	0.00132407	0.0173353	0.279648	-0.169965	-0.178967	-0.12807	-0.0723572	0.153604	0.0117494	0.0684972	0.879482
ABI2	-0.0973559	-0.1031	-0.0476689	0.0509855	0.528857	0.096953	0.584847	0.890511	-0.0797993	-0.105589	-0.0674978	0.0216496	0.502633	0.205467	0.744049	0.725801	|	-0.203137	-0.207117	-0.182928	0.0171114	0.0219461	0.00112051	0.00136293	0.877902	-0.193705	-0.211999	-0.20687	-0.01588	0.0673962	0.00915726	0.0168002	0.894156
ABI3	0.200665	0.139631	0.114785	-0.0454882	0.629641	0.351622	0.604374	0.734343	0.141368	0.11512	0.128603	-0.0711273	0.498103	0.358671	0.712536	0.843355	|	0.222253	0.189958	0.183526	-0.0454022	0.17864	0.0428113	0.0190841	0.623273	0.155596	0.167313	0.20277	-0.0710896	0.123864	0.0558479	0.0765588	0.801984
ABI3BP	0.112915	-0.039267	-0.0323651	-0.238559	0.70304	0.935136	0.910177	0.202585	0.095315	-0.00878031	-0.0200591	-0.220006	0.666985	0.692078	0.884049	0.175218	|	0.167113	-0.0162376	0.0100844	-0.317643	0.121062	0.804787	0.717326	0.0109005	0.143525	0.0148274	0.0228821	-0.308748	0.16219	0.809381	0.907893	0.0283051
ABL1	0.0591764	0.129909	0.00944924	-0.174516	0.674691	0.0948203	0.785331	0.484486	0.0609804	0.128009	0.03666	-0.103269	0.706026	0.200505	0.96432	0.243046	|	0.140306	0.225888	0.170217	-0.15133	0.0364107	0.00122983	0.00433237	0.507355	0.151196	0.235597	0.204867	-0.073801	0.116801	0.0110826	0.0512626	0.230181
ABL2	-0.000299063	0.00361284	0.00657093	0.0758902	0.985535	0.600721	0.842284	0.435561	0.00509755	-0.0316501	-0.0227085	0.0484856	0.999277	0.973003	0.968256	0.22437	|	-0.0315427	-0.0435391	-0.0498578	0.046325	0.607764	0.0637032	0.0539539	0.785451	-0.034581	-0.0754727	-0.0831106	0.0144311	0.715763	0.368504	0.35233	0.405964
ABLIM1	0.118345	0.0562111	0.0775237	0.185479	0.548857	0.877672	0.707701	0.349264	0.0867576	0.0168912	0.0572339	0.107851	0.460237	0.597808	0.663197	0.0985635	|	0.170894	0.0972437	0.133219	0.257772	0.036903	0.340878	0.0534031	0.0278973	0.138309	0.0576008	0.117563	0.184246	0.0632609	0.148491	0.0404081	0.0082164
ABLIM2	-0.0849843	0.00992843	0.0122826	0.502383	0.906934	0.877672	0.971148	0.185225	-0.0348509	0.0195636	-0.0104303	0.39671	0.741693	0.953506	0.972448	0.0978644	|	-0.0963327	-0.0267242	0.000866373	0.554266	0.551016	0.851302	0.745606	0.0353706	-0.0552366	-0.0156561	-0.0289511	0.431921	0.383037	0.780309	0.993883	0.0223285
ABLIM3	0.0748704	-0.0410622	-0.0456958	-0.0128667	0.733464	0.541007	0.89611	0.902022	0.0722886	-0.0439749	-0.017458	-0.0156043	0.746898	0.677644	0.768178	0.917338	|	0.137977	-0.00476167	-0.000354788	0.0628085	0.0845882	0.894284	0.534059	0.396206	0.138627	-0.00763433	0.0301978	0.0660169	0.171145	0.948525	0.995843	0.497756
ABR	-0.0290481	0.0106656	0.0138054	0.263346	0.994045	0.859983	0.894087	0.183268	-0.00143688	0.0147	0.0172302	0.227189	0.837582	0.920761	0.939488	0.121896	|	-0.0119916	0.0232167	0.0398164	0.288226	0.74513	0.511271	0.298658	0.023859	0.0166172	0.0296106	0.0444159	0.263926	0.851132	0.677958	0.448516	0.0355196
ABRACL	-0.145045	-0.121456	-0.0354087	0.0849811	0.637706	0.496331	0.854368	0.842846	-0.125682	-0.0752526	-0.0430925	0.0485636	0.630215	0.355106	0.909207	0.728604	|	-0.365331	-0.37926	-0.409745	-0.0797336	0.0266237	0.00548838	0.00346264	0.420084	-0.347467	-0.339241	-0.431097	-0.132423	0.0752955	0.0140269	0.0199642	0.709155
ABT1	-0.0763384	-0.0330825	0.0331625	-0.0471745	0.889379	0.844929	0.785331	0.822333	-0.0250855	0.0196839	0.0435123	-0.025367	0.555973	0.759464	0.854324	0.654266	|	-0.149563	-0.12899	-0.0721897	-0.100785	0.111647	0.189401	0.344374	0.239909	-0.099067	-0.0847374	-0.064031	-0.0828582	0.0718744	0.0817191	0.333801	0.223122
ABTB1	0.0549718	0.141608	0.0522	0.182918	0.852284	0.227957	0.785331	0.282219	0.0517927	0.119286	0.0589318	0.151399	0.843965	0.260051	0.839874	0.208291	|	0.0666563	0.195327	0.111408	0.323085	0.505647	0.0122885	0.119192	0.00604229	0.0607035	0.179002	0.118068	0.299884	0.541638	0.0296655	0.228687	0.0153673
ABTB2	0.0747478	0.198303	0.0484456	-0.0359314	0.855783	0.0948203	0.798231	0.955404	0.044465	0.137111	0.0449482	-0.0103833	0.736243	0.140135	0.827967	0.830794	|	0.185113	0.297855	0.214947	0.0560474	0.0737851	0.00130467	0.00718009	0.395524	0.162611	0.249395	0.219634	0.0922424	0.10071	0.00718688	0.0317955	0.681841
ACAA1	-0.0412819	-0.00817268	-0.00527316	-0.0963992	0.891814	0.767799	0.786596	0.626152	-0.023518	0.0207788	0.0354707	-0.0468503	0.788261	0.932814	0.978128	0.268133	|	-0.0680599	-0.0132433	-0.0284897	-0.155837	0.326207	0.723822	0.820224	0.090354	-0.051666	0.015413	0.0117666	-0.11173	0.284754	0.800608	0.6057	0.0391811
ACAA2	0.0541537	-0.127899	-0.155231	-0.149003	0.864015	0.21512	0.625593	0.195565	0.0435246	-0.130155	-0.103892	-0.15506	0.834684	0.313724	0.600576	0.16484	|	0.0189359	-0.0319386	-0.0548007	-0.183049	0.893376	0.690336	0.958225	0.0306316	0.0127286	-0.0392485	0.00567241	-0.184312	0.875819	0.777936	0.599553	0.0479671
ACACA	-0.00151729	0.0369576	0.0547633	0.0702214	0.977578	0.830532	0.836488	0.520594	-0.00688657	0.0183716	0.0235655	0.0438512	0.995726	0.707436	0.67834	0.315006	|	-0.0792594	-0.0450083	-0.0988173	-0.0131935	0.138065	0.24181	0.0347189	0.421483	-0.0910068	-0.0700228	-0.137106	-0.0488805	0.316782	0.566107	0.204133	0.871246
ACACB	0.156795	0.0311281	-0.0633561	-0.187185	0.741716	0.96324	0.848744	0.235988	0.0899853	0.00708242	-0.0418653	-0.146022	0.513526	0.857011	0.79985	0.137259	|	0.286547	0.249217	0.207131	-0.0425035	0.050495	0.0363124	0.0412262	0.914503	0.224049	0.226409	0.242035	0.0133482	0.0701287	0.0537613	0.135181	0.753203
ACAD10	-0.00109468	-0.00325921	-0.00748771	-0.0458539	0.931918	0.985	0.983085	0.838944	-0.0135242	-0.00149779	-0.00329291	-0.0177447	0.996363	0.976082	0.963008	0.514789	|	-0.015452	0.018428	0.0109524	-0.0473516	0.540784	0.57765	0.695287	0.726636	-0.0284877	0.0220852	0.0163102	-0.0202287	0.789657	0.706049	0.827344	0.413674
ACAD11	-0.0280518	-0.0348099	-0.0517462	-0.124771	0.792152	0.617983	0.784956	0.292206	-0.0455093	-0.0441902	-0.0407428	-0.126962	0.897821	0.770262	0.772707	0.307865	|	-0.0470588	-0.0370401	-0.07081	-0.214696	0.263492	0.408705	0.266861	0.0115115	-0.0661251	-0.0460782	-0.0648734	-0.228745	0.543623	0.585337	0.31144	0.042845
ACAD8	-0.0148222	-0.0599789	0.0186016	0.0561334	0.892506	0.703367	0.883791	0.631016	-0.0199485	-0.0254534	0.0162843	0.0349843	0.928208	0.418701	0.894408	0.420398	|	-0.106916	-0.153758	-0.121725	-0.0423667	0.0653117	0.0222324	0.0309805	0.239852	-0.118453	-0.127242	-0.131276	-0.0742205	0.157914	0.0241993	0.0879525	0.575353
ACAD9	-0.0148422	0.0272157	-0.00806063	-0.0346802	0.945332	0.722285	0.975941	0.632209	-0.0136447	0.0302417	-0.00580142	-0.0371259	0.944874	0.811615	0.969402	0.615629	|	-0.0887997	-0.0343226	-0.108371	-0.0937221	0.150381	0.57696	0.065475	0.0855984	-0.0903155	-0.0330015	-0.108714	-0.0946959	0.248349	0.631268	0.110334	0.12258
ACADL	0.0300825	-0.00364196	0.00898721	0.0251076	0.861251	0.893951	0.972195	0.774423	0.042771	-0.0128906	0.00821393	0.0310219	0.916547	0.982405	0.974397	0.789554	|	0.0331338	0.00217738	0.00419143	0.00131139	0.533642	0.892274	0.958697	0.912865	0.0503478	-0.00779848	0.00385913	0.00870796	0.753689	0.976338	0.963761	0.987188
ACADM	-0.0139212	-0.0737717	-0.0252598	-0.0113079	0.944694	0.305136	0.841611	0.83363	-0.0186108	-0.0764872	-0.0342969	-0.0217125	0.965165	0.402642	0.908418	0.911993	|	-0.0918974	-0.151166	-0.118643	-0.0820638	0.211188	0.00915473	0.0541679	0.150258	-0.0992017	-0.161415	-0.126702	-0.0950602	0.353619	0.0355181	0.13671	0.285342
ACADS	0.0194855	-0.0112025	-0.153004	-0.161887	0.877797	0.844526	0.818342	0.483757	0.0671636	0.0380773	-0.0665075	-0.111851	0.975005	0.969629	0.655702	0.314578	|	-0.029069	0.0473165	-0.0860798	-0.171429	0.883726	0.351032	0.963695	0.30477	0.0232363	0.0960541	0.00550524	-0.117469	0.885095	0.738376	0.48592	0.197953
ACADSB	-0.0736861	-0.0538717	-0.07498	-0.00816915	0.780228	0.355149	0.592267	0.827281	-0.0451008	-0.0571068	-0.0657631	-0.0159571	0.628558	0.532562	0.655702	0.919963	|	-0.128115	-0.106729	-0.136361	-0.0612661	0.0900455	0.013099	0.00492775	0.120755	-0.104467	-0.11096	-0.130377	-0.0728255	0.107528	0.057213	0.0246752	0.291435
ACADVL	0.101438	0.0090843	0.028456	0.0355127	0.622944	0.920952	0.799322	0.700307	0.0773511	0.0107658	0.0388012	0.0339741	0.551941	0.949889	0.882978	0.698972	|	0.140481	0.108522	0.141906	0.0734322	0.0678267	0.0737354	0.0119174	0.194339	0.11651	0.113088	0.156327	0.0756701	0.100666	0.157099	0.0595844	0.290666
ACAP2	-0.0724322	-0.0951971	-0.0710104	-0.0917632	0.818162	0.163053	0.686105	0.218214	-0.0486927	-0.0970654	-0.0583525	-0.0947421	0.727548	0.275083	0.699071	0.224754	|	-0.122534	-0.12221	-0.114718	-0.178327	0.150537	0.00925229	0.0495571	0.0024638	-0.105353	-0.124924	-0.102902	-0.189211	0.175506	0.0288737	0.0621272	0.00883672
ACAP3	-0.0585886	0.149071	0.0857441	0.130748	0.969648	0.146314	0.628028	0.230436	-0.0175785	0.186969	0.117745	0.151701	0.860098	0.394698	0.783961	0.306544	|	0.048345	0.264158	0.245089	0.291998	0.446479	0.00295618	0.00512104	0.00238238	0.0900048	0.310705	0.279741	0.322558	0.755276	0.036467	0.053271	0.0173597
ACAT1	0.034984	-0.0399788	-0.0336845	-0.0191807	0.814407	0.577308	0.839118	0.710712	0.0419265	-0.0399882	-0.0368077	-0.0311627	0.853202	0.601251	0.865132	0.816945	|	-0.0964093	-0.170558	-0.205822	-0.188358	0.331826	0.00995612	0.00892619	0.00820244	-0.0851481	-0.178575	-0.211682	-0.212846	0.362489	0.0333312	0.0352899	0.0328633
ACAT2	-0.00649908	-0.0143096	0.0599675	-0.0806139	0.856069	0.995405	0.717643	0.78052	0.0610602	0.000926549	0.0821441	-0.0383742	0.989181	0.952987	0.837914	0.50053	|	-0.283825	-0.364473	-0.362926	-0.4076	0.202243	0.0264935	0.0301292	0.00725546	-0.218668	-0.35746	-0.356676	-0.390633	0.176104	0.0619603	0.0630852	0.0112812
ACBD3	0.00480225	-0.112978	-0.0657935	-0.164763	0.927201	0.169895	0.620181	0.102197	0.0196417	-0.0924345	-0.0711908	-0.137078	0.98609	0.208118	0.712927	0.0622247	|	-0.0769706	-0.211817	-0.200783	-0.24391	0.404399	0.00248424	0.00279292	0.000809028	-0.0606578	-0.19833	-0.206798	-0.219084	0.403065	0.0119539	0.0219766	0.00266727
ACBD4	0.0547383	-0.0426798	-0.00157499	0.041604	0.752581	0.777382	0.975464	0.687805	0.0616924	-0.0310664	-0.00666657	0.0339318	0.782881	0.747373	0.995434	0.617191	|	0.113307	0.0187275	0.0575657	0.121082	0.0915579	0.653065	0.368706	0.0449885	0.121284	0.0322891	0.0557062	0.121226	0.191541	0.835224	0.421097	0.0857161
ACBD5	0.0344608	-0.000406408	-0.0183545	-0.119937	0.888673	0.901943	0.849631	0.234707	0.0254178	-0.00991322	-0.0278492	-0.108581	0.839972	0.996601	0.928929	0.18603	|	0.0110284	-0.0236006	-0.0409659	-0.13214	0.854392	0.513065	0.471836	0.0539928	0.0121173	-0.0321134	-0.0408317	-0.122845	0.896217	0.688881	0.549072	0.0775478
ACBD6	-0.0503017	0.0111922	0.0272533	-0.0355687	0.949821	0.381366	0.654446	0.98224	-0.0109445	0.0503155	0.0474771	0.00225373	0.641265	0.911013	0.837763	0.630185	|	-0.128345	-0.0837393	-0.0960403	-0.109408	0.120183	0.394504	0.162955	0.17329	-0.0891631	-0.0493374	-0.0805817	-0.0801123	0.0753708	0.23132	0.159464	0.0922385
ACBD7	-0.155011	-0.137139	-0.112305	0.123976	0.536172	0.259274	0.645365	0.943699	-0.165875	-0.154716	-0.109821	0.0136972	0.631228	0.457865	0.685363	0.37737	|	-0.151118	-0.0649892	0.0222368	0.246351	0.157514	0.52065	0.76757	0.19338	-0.159417	-0.0713724	0.0355766	0.152818	0.302223	0.636372	0.868223	0.0474454
ACCS	0.0701331	-0.0397356	-0.0228487	-0.0853097	0.788587	0.945223	0.946011	0.870901	0.0819971	0.0128878	0.0206218	-0.0286868	0.833669	0.850188	0.952535	0.557307	|	0.0574006	-0.0599373	-0.029393	-0.101335	0.535719	0.938817	0.888378	0.676909	0.0683019	-0.00822394	0.0139422	-0.0463892	0.677973	0.58983	0.793812	0.389697
ACD	0.0481652	0.173199	0.0775069	0.0987287	0.713352	0.093245	0.612108	0.394489	0.064291	0.165838	0.101845	0.0857582	0.825153	0.184629	0.752964	0.334834	|	0.0450384	0.16491	0.0652362	0.121679	0.339231	0.0114895	0.220747	0.125651	0.0616383	0.159979	0.0857342	0.108378	0.613013	0.0341171	0.463215	0.146685
ACER1	-0.0580108	0.0403773	0.0153937	-0.0131313	0.748641	0.918931	0.962577	0.758327	-0.0591348	0.0145174	0.00945821	0.0285388	0.73217	0.812077	0.954777	0.899233	|	0.0320584	0.119871	0.116883	0.05736	0.779479	0.19269	0.0920136	0.0939366	0.0250299	0.0983958	0.112309	0.104272	0.757115	0.205842	0.126662	0.454995
ACER2	-0.115401	0.012658	-0.00812347	0.0187613	0.897794	0.751088	0.989545	0.73446	-0.0377806	0.0395497	-0.00400778	0.0484279	0.548904	0.94007	0.978128	0.897787	|	-0.0516007	0.0994027	0.124068	0.161298	0.79239	0.101557	0.159214	0.044962	0.0279344	0.124261	0.130048	0.206671	0.632448	0.266841	0.215041	0.156032
ACER3	0.0137739	0.0357854	-0.0771154	-0.205336	0.98547	0.716585	0.710909	0.435933	-0.00495163	0.028656	-0.0481188	-0.13568	0.951789	0.70593	0.667338	0.223949	|	-0.0326193	-0.00437035	-0.11641	-0.348119	0.392719	0.802373	0.0639861	0.0237765	-0.0513005	-0.0142199	-0.0890677	-0.292345	0.686982	0.95139	0.0555834	0.0208274
ACHE	0.0005148	0.194628	0.209867	0.3083	0.997801	0.218195	0.579724	0.218704	0.00153633	0.163749	0.15654	0.251309	0.999277	0.252388	0.600576	0.129608	|	-0.0263333	0.196163	0.160725	0.346388	0.8227	0.0639696	0.292535	0.0454964	-0.0275997	0.171177	0.103702	0.285814	0.866804	0.0692065	0.133734	0.0363559
ACIN1	0.0633406	0.059964	0.0449298	-0.0212044	0.616028	0.371794	0.691896	0.947666	0.0590726	0.0441979	0.0378764	-0.00650208	0.625398	0.358147	0.72199	0.80075	|	0.117966	0.100175	0.102056	0.0150388	0.0356234	0.0154843	0.0120451	0.59176	0.113177	0.0870493	0.0962782	0.0320876	0.0897413	0.0311573	0.0378658	0.828362
ACKR1	-0.237096	-0.0584012	-0.0626391	-0.139014	0.877797	0.787045	0.887978	0.541784	-0.0975789	-0.0595275	-0.0530029	-0.149937	0.660369	0.84439	0.893448	0.602599	|	-0.227213	-0.0395555	-0.0508908	-0.0969381	0.675138	0.826962	0.744171	0.544515	-0.088127	-0.0319698	-0.0432356	-0.111129	0.340813	0.824309	0.756844	0.67325
ACKR3	0.108685	0.0165872	0.0582168	0.15911	0.697028	0.939698	0.841611	0.396925	0.096825	-0.0111767	0.0399322	0.0869703	0.672569	0.930078	0.804713	0.107769	|	0.152065	0.103089	0.216913	0.232028	0.121287	0.292654	0.0154471	0.0255714	0.144565	0.0867909	0.207342	0.169894	0.190224	0.299071	0.0328581	0.00673823
ACKR4	0.0155334	0.0212912	-0.104176	-0.078869	0.996446	0.8145	0.551607	0.379673	0.00131388	-0.0259922	-0.127619	-0.0792408	0.957325	0.888575	0.665742	0.420413	|	0.0443663	0.00877955	-0.102741	-0.0937999	0.772503	0.537748	0.0458582	0.119205	0.0223603	-0.0382372	-0.129733	-0.0987651	0.637072	0.919603	0.221602	0.238454
ACLY	-0.0283337	-0.00753751	-0.0101185	-0.0449111	0.895233	0.939554	0.987048	0.674113	0.0268493	0.0082751	0.00285747	-0.0379928	0.879976	0.953506	0.959625	0.60228	|	-0.180612	-0.220446	-0.264249	-0.227589	0.175407	0.0297689	0.00620379	0.00734055	-0.130138	-0.208361	-0.25946	-0.236374	0.131342	0.0506552	0.0230417	0.0206161
ACO1	-0.0118017	0.00248193	0.0159969	0.0558068	0.992119	0.928506	0.945165	0.806793	-0.00186525	0.00591834	0.00896314	0.0159276	0.942138	0.980413	0.914864	0.264984	|	-0.0455121	-0.00903686	0.017233	0.0342728	0.373984	0.895658	0.80606	0.863467	-0.0423261	-0.00495694	0.0102433	-0.00813414	0.442522	0.84329	0.716391	0.449116
ACO2	-0.0811781	-0.00189725	0.0144602	-0.030604	0.904968	0.908367	0.93403	0.540078	-0.0312781	-0.0140909	0.0144848	-0.0568314	0.699052	0.990648	0.950157	0.757906	|	-0.146041	-0.0264115	-0.0668326	-0.0462864	0.211715	0.55113	0.237608	0.257963	-0.100272	-0.0380579	-0.0691211	-0.0729602	0.14473	0.750238	0.343642	0.54419
ACOT1	0.146652	0.164891	-0.0207267	0.158613	0.697523	0.379166	0.949796	0.342511	0.159226	0.156228	0.0270715	0.160216	0.763136	0.494647	0.970991	0.349198	|	0.115718	0.120931	-0.0773933	0.0898188	0.43295	0.421319	0.857853	0.494539	0.123896	0.103919	-0.0265223	0.0895786	0.588279	0.469556	0.652231	0.565571
ACOT11	-0.0243685	0.0283758	-0.0232284	-0.0487035	0.938158	0.71341	0.892768	0.954386	0.0328095	0.0544801	0.0413565	0.00955937	0.95988	0.897207	0.959127	0.722711	|	0.0522465	0.123943	0.0932096	0.0530662	0.371423	0.0911082	0.110319	0.21418	0.10856	0.152734	0.162875	0.119171	0.751333	0.276665	0.475609	0.661135
ACOT13	-0.00174768	-0.0276755	0.00125068	0.0466504	0.864828	0.266252	0.826478	0.760582	-0.0223378	-0.0380939	-0.0183471	0.0174044	0.993048	0.553593	0.992017	0.318518	|	-0.0286036	-0.0381194	-0.0219857	0.017254	0.257293	0.0368729	0.167921	0.724309	-0.0474563	-0.0508492	-0.040807	-0.0148618	0.608294	0.202413	0.566563	0.69889
ACOT2	-0.021873	-0.032447	0.048424	0.0801616	0.977602	0.983657	0.841527	0.385516	0.0100027	0.00296914	0.0407321	0.0819693	0.940637	0.848459	0.84473	0.402927	|	-0.105939	-0.0937167	-0.0200201	0.0219311	0.433283	0.395275	0.777701	0.767272	-0.0685263	-0.0642589	-0.0245722	0.0242864	0.28942	0.313036	0.859453	0.825782
ACOT4	-0.0516112	0.0171241	0.0867657	0.182274	0.891814	0.834598	0.628676	0.317425	-0.0327656	0.0215087	0.0801512	0.14342	0.833128	0.896711	0.685518	0.208291	|	-0.0571693	-0.0391714	0.0351058	0.20473	0.660394	0.529221	0.679787	0.0924094	-0.033938	-0.0400332	0.0290192	0.169551	0.562711	0.626218	0.679581	0.0819294
ACOT6	0.118544	0.0157646	0.142138	0.303787	0.694511	0.868621	0.715661	0.138396	0.0834005	0.0220938	0.075505	0.231919	0.550955	0.925599	0.615192	0.0685461	|	0.212284	0.125541	0.260592	0.427269	0.050043	0.0795344	0.0155152	0.00174035	0.17341	0.138009	0.200104	0.362127	0.0749878	0.170342	0.0141599	0.00278933
ACOT7	-0.0921975	-0.0285124	0.0156459	0.295409	0.897127	0.973927	0.888865	0.42603	-0.0480173	0.00793828	0.0454784	0.23011	0.77663	0.91594	0.97441	0.296413	|	-0.184437	-0.0670828	-0.114661	0.305427	0.200402	0.754669	0.305385	0.28971	-0.144166	-0.0406668	-0.133249	0.220815	0.188318	0.637202	0.43964	0.199022
ACOT8	-0.0266711	0.0598839	0.0764506	0.015219	0.997541	0.404531	0.623427	0.876616	0.00107911	0.0798468	0.0871299	-0.0194614	0.916547	0.66488	0.718182	0.900176	|	-0.15619	-0.069052	-0.101342	-0.0532113	0.167701	0.545688	0.301604	0.22535	-0.126136	-0.0540383	-0.0937272	-0.091556	0.177116	0.53475	0.319719	0.558093
ACOT9	-0.039071	-0.0790098	-0.0619643	0.107824	0.989159	0.484819	0.7667	0.415876	0.00408252	-0.0552881	-0.0431468	0.104171	0.84659	0.412964	0.723442	0.395237	|	-0.127383	-0.202902	-0.195716	0.0404068	0.277101	0.00800153	0.00610855	0.746124	-0.0842177	-0.184847	-0.180083	0.0343832	0.168978	0.021579	0.020005	0.738706
ACOX1	-0.035831	-0.121804	-0.0838692	-0.0230594	0.993495	0.100263	0.615413	0.49971	0.00192411	-0.0951322	-0.0678252	-0.0459241	0.818987	0.150659	0.600576	0.730776	|	-0.107564	-0.154528	-0.126333	-0.0741477	0.258234	0.00460781	0.0422593	0.0520341	-0.0672742	-0.134844	-0.107139	-0.0975167	0.148471	0.0143057	0.0308634	0.181891
ACOX2	0.068184	0.113414	0.0915376	0.0684685	0.739356	0.353228	0.600163	0.635725	0.0592335	0.101022	0.081935	0.0416871	0.720853	0.411535	0.645348	0.405783	|	0.14123	0.175794	0.262774	0.176979	0.0580003	0.0261279	0.00201704	0.020476	0.137897	0.167951	0.263205	0.162937	0.125251	0.0564872	0.0123244	0.031522
ACOX3	-0.023608	0.00650702	0.00212343	-0.0132151	0.982633	0.460654	0.690598	0.631011	0.0045512	0.04245	0.0424014	0.0255979	0.860439	0.949314	0.990147	0.817427	|	0.00678163	0.0326539	0.0292417	0.0217815	0.435051	0.0698534	0.0739464	0.0898045	0.0353062	0.0726831	0.069603	0.0622865	0.917455	0.527354	0.559473	0.632199
ACP1	-0.0621687	-0.0799486	-0.047067	-0.0808296	0.735497	0.403003	0.645365	0.252877	-0.0556812	-0.0644011	-0.0615453	-0.0943601	0.69453	0.405601	0.766812	0.260545	|	-0.270357	-0.305518	-0.358787	-0.27608	0.0283607	0.00400817	0.00149755	0.00164719	-0.268326	-0.297274	-0.382771	-0.285761	0.0781197	0.0160497	0.0140461	0.0060176
ACP2	-0.106787	-0.144555	-0.10061	-0.0408448	0.976973	0.499328	0.900511	0.924196	-0.0138228	-0.0998733	-0.0313694	-0.0159481	0.696762	0.403461	0.720242	0.765501	|	-0.233398	-0.173097	-0.271844	-0.123777	0.212984	0.153481	0.0314187	0.287909	-0.137578	-0.137046	-0.205023	-0.101836	0.101664	0.130219	0.0255631	0.239694
ACP6	0.149263	-0.0489893	0.0613485	0.135598	0.291427	0.622932	0.795097	0.559363	0.147337	-0.0444752	0.0507665	0.0575405	0.432183	0.687192	0.791769	0.156442	|	0.172085	0.00818665	0.145115	0.221728	0.0232132	0.8383	0.0479934	0.0402401	0.172925	0.0145179	0.137199	0.147725	0.0794539	0.929077	0.0908108	0.0115884
ACRC	0.0164436	0.0836458	0.159409	0.210176	0.859353	0.595707	0.725234	0.341214	0.0921387	0.101768	0.117008	0.178797	0.9794	0.714393	0.690777	0.204555	|	0.156851	0.15931	0.337794	0.368255	0.211792	0.140351	0.0243393	0.0175116	0.213051	0.176508	0.292275	0.335353	0.402839	0.23466	0.031752	0.0167915
ACSBG1	-0.0408073	-0.0837251	-0.0573356	0.0157585	0.933463	0.673825	0.943529	0.9585	-0.0329132	-0.0629356	-0.0235179	-0.00930814	0.923632	0.661973	0.846681	0.91986	|	-0.0448269	0.0219718	0.0505659	0.0601791	0.760992	0.715291	0.423921	0.68823	-0.0367956	0.0407219	0.0892234	0.0432679	0.772881	0.883445	0.693297	0.615912
ACSF2	0.0249826	0.0232679	-0.00373945	0.0157558	0.991399	0.978854	0.954814	0.677478	0.00366357	-0.00416306	0.0150926	-0.0501574	0.930805	0.901945	0.990078	0.907373	|	0.0709026	0.121562	0.106571	0.100903	0.505083	0.216885	0.138716	0.633374	0.0535238	0.107799	0.131611	0.0449171	0.474428	0.241085	0.279796	0.294406
ACSF3	0.0709142	0.140375	0.0614179	0.0670816	0.730359	0.0999916	0.66043	0.280667	0.0550733	0.126084	0.0663109	0.0748097	0.630235	0.19083	0.752964	0.332289	|	0.114093	0.197803	0.140585	0.150773	0.088616	0.00170949	0.0119079	0.0038133	0.10173	0.187332	0.147126	0.1643	0.123701	0.0112403	0.0606196	0.0243316
ACSL1	0.0740944	0.0749003	-0.0216883	-0.543648	0.912175	0.831289	0.998563	0.119479	0.0406694	0.0419442	0.000702582	-0.47172	0.830685	0.744328	0.965565	0.072197	|	-0.0236819	0.0131705	-0.0828748	-0.559157	0.658202	0.852445	0.588701	0.0108871	-0.055443	-0.0231245	-0.0638733	-0.510915	0.891322	0.931794	0.571057	0.0159485
ACSL3	-0.0653098	-0.0461833	-0.0160037	0.0323151	0.792152	0.512946	0.7074	0.83613	-0.0515294	-0.055033	-0.0484065	-0.0267776	0.730041	0.696576	0.936722	0.775115	|	-0.207941	-0.234508	-0.254343	-0.111175	0.0417876	0.0059052	0.00194276	0.0599844	-0.193866	-0.249428	-0.293119	-0.16965	0.0979019	0.0342411	0.023945	0.278341
ACSL4	-0.111958	-0.097603	-0.0604145	-0.104994	0.773141	0.266381	0.616703	0.19479	-0.079125	-0.100648	-0.0864705	-0.12547	0.682241	0.412485	0.772707	0.280081	|	-0.33758	-0.327298	-0.379199	-0.310399	0.0360701	0.00276122	0.00139527	0.000940682	-0.316328	-0.334412	-0.416953	-0.351682	0.0894653	0.0165036	0.0154711	0.00774693
ACSL5	-0.110763	-0.119846	-0.164118	-0.115381	0.933177	0.62127	0.659166	0.46109	-0.0337318	-0.0937666	-0.126269	-0.104408	0.693274	0.554772	0.655702	0.378849	|	-0.0566043	-0.0878499	-0.00484634	-0.00275664	0.858816	0.632165	0.751024	0.882881	0.0239368	-0.0609792	0.0443045	0.0187578	0.676084	0.499891	0.977525	0.984596
ACSL6	-0.165145	-0.116391	-0.0873839	0.160619	0.573386	0.43766	0.709001	0.870265	-0.138725	-0.0956349	-0.0808428	0.0515774	0.534484	0.441237	0.748805	0.537621	|	-0.342962	-0.316522	-0.327987	0.149217	0.0221767	0.00646111	0.00329414	0.798174	-0.328115	-0.300709	-0.3282	0.0529245	0.0620777	0.0181371	0.0191491	0.502907
ACSM5	0.122864	0.0305943	-0.210133	-0.170907	0.814186	0.985658	0.578532	0.247131	0.0902913	-0.00423668	-0.170277	-0.18964	0.742656	0.910706	0.600576	0.291683	|	0.108002	0.0375668	-0.124239	-0.154632	0.566674	0.968628	0.501757	0.130964	0.076715	0.005119	-0.076756	-0.174547	0.49874	0.796441	0.344746	0.248281
ACSS1	0.108777	0.0749113	-0.0415512	-0.0781454	0.866874	0.968279	0.854958	0.36951	0.0593865	-0.00856852	-0.0511912	-0.110437	0.73385	0.723181	0.90894	0.518908	|	0.193931	0.217979	0.160947	0.0304894	0.199479	0.199982	0.189049	0.907692	0.147488	0.154444	0.165777	0.0136848	0.177655	0.129677	0.265021	0.81395
ACSS2	-0.00838847	0.0968003	0.0176956	-0.164936	0.952284	0.376301	0.993426	0.349855	-0.0117743	0.0630983	-0.0015714	-0.128701	0.971147	0.264018	0.938737	0.221994	|	-0.067535	0.0345689	-0.0851025	-0.337886	0.215955	0.978165	0.0766872	0.00561638	-0.0707561	-0.00195826	-0.109558	-0.313867	0.349873	0.627576	0.258541	0.010344
ACSS3	0.114201	-0.0667836	-0.0269884	0.0468542	0.695599	0.411011	0.826478	0.807011	0.088362	-0.111271	-0.0529208	-0.0351429	0.628558	0.749762	0.927782	0.702185	|	0.130252	0.0558006	0.167365	0.117137	0.181271	0.829528	0.199484	0.702583	0.110896	0.0282293	0.136794	0.0389262	0.228984	0.703723	0.145425	0.240247
ACTA2	0.0766721	-0.270196	0.244446	-0.251355	0.883867	0.793346	0.839327	0.88532	0.10955	-0.132438	0.169533	-0.0658756	0.930594	0.638845	0.805259	0.447766	|	0.109509	-0.235635	0.313145	-0.219817	0.568098	0.68479	0.389948	0.91135	0.136241	-0.124093	0.243859	-0.0336959	0.725969	0.511068	0.358444	0.437886
ACTA2-AS1	0.0318094	-0.00415053	0.0570174	0.426602	0.915587	0.359266	0.98975	0.14044	0.0260122	-0.0811505	-0.00301282	0.31289	0.896421	0.982412	0.791769	0.0654733	|	0.058866	0.0227887	0.108886	0.430596	0.562471	0.503731	0.577462	0.0263162	0.0443799	-0.0470841	0.0449561	0.313589	0.520477	0.810443	0.212488	0.0124822
ACTB	-0.0823411	-0.0327041	-0.00811914	-0.132659	0.944581	0.930641	0.902118	0.448837	-0.0230299	0.0111404	0.0220658	-0.0784505	0.743418	0.82334	0.974605	0.202686	|	-0.23541	-0.159083	-0.18977	-0.306305	0.100702	0.127478	0.0458798	0.00502669	-0.179205	-0.125713	-0.168515	-0.268264	0.0928092	0.120106	0.061887	0.00795681
ACTBP3	-0.19533	0.0506587	0.103588	0.0545513	0.649468	0.918526	0.895814	0.972742	-0.156426	0.0166868	0.0348865	0.00401586	0.575659	0.782565	0.738228	0.545095	|	-0.207029	0.0653024	0.108287	0.0384008	0.22962	0.734792	0.660197	0.940222	-0.160643	0.0298219	0.0405493	-0.00529295	0.203412	0.520981	0.317728	0.620891
ACTBP4	0.0269421	0.0595964	-0.0305449	-0.11181	0.971757	0.701353	0.991937	0.378162	-0.00940552	0.0322267	0.00196088	-0.0727338	0.89538	0.557785	0.879735	0.175361	|	0.0894327	0.0921948	0.0603396	-0.0639539	0.450358	0.183213	0.158605	0.729722	0.0507177	0.0692285	0.0915538	-0.0241581	0.263352	0.159179	0.466984	0.387178
ACTBP7	0.0671543	0.0612978	0.046984	-0.209918	0.927634	0.54223	0.778255	0.418388	0.0250524	0.0608311	0.0529921	-0.123936	0.730041	0.635364	0.844758	0.154456	|	0.142085	0.110169	0.0984462	-0.213712	0.22018	0.0878074	0.159189	0.262406	0.100518	0.117374	0.101106	-0.122157	0.120004	0.186359	0.274779	0.0687329
ACTG1	-0.100601	-0.0979461	-0.111671	-0.186712	0.980765	0.868276	0.885279	0.43907	-0.0123979	-0.0287597	-0.0420593	-0.110687	0.720507	0.549337	0.712536	0.184883	|	-0.261184	-0.250452	-0.300359	-0.332447	0.172029	0.0694446	0.0282783	0.0162954	-0.173925	-0.185212	-0.23584	-0.266054	0.0964808	0.0421879	0.0225699	0.0107016
ACTG1P12	-0.127684	-0.0932799	0.157015	0.538185	0.910197	0.819155	0.734235	0.0953275	-0.0375486	-0.0353837	0.101218	0.45464	0.605271	0.505973	0.672576	0.056806	|	-0.0840181	-0.0672645	0.159256	0.534696	0.904937	0.970154	0.329772	0.0111679	-0.0146859	-0.00435011	0.108636	0.441243	0.514465	0.53525	0.200395	0.00906921
ACTG1P17	-0.0500576	-0.0717902	0.00317617	-0.0619715	0.596368	0.284191	0.876996	0.48381	-0.0912786	-0.0856593	-0.027418	-0.0692596	0.804884	0.464327	0.989623	0.526886	|	0.0445245	0.0263258	0.152771	0.0346958	0.943681	0.826079	0.0921754	0.692739	0.00747106	0.0182259	0.125603	0.0346688	0.67955	0.774997	0.0719291	0.715824
ACTG1P18	-0.060275	-0.0281518	-0.0283627	0.17685	0.819009	0.513941	0.692532	0.410685	-0.0621942	-0.074101	-0.0770036	0.148148	0.816577	0.879654	0.905715	0.315006	|	-0.0244493	-0.0448757	-0.0218626	0.27715	0.697962	0.257355	0.333134	0.04707	-0.0404431	-0.0859751	-0.0713108	0.253384	0.844897	0.662294	0.787103	0.0604549
ACTG1P20	-0.0360977	-0.0782822	-0.0144446	-0.0448178	0.969623	0.202345	0.93554	0.822531	-0.00826863	-0.0753351	-0.0124285	-0.0171916	0.801875	0.315095	0.9415	0.496276	|	0.037595	-0.00289829	0.0779419	0.0254969	0.293461	0.914429	0.150649	0.335655	0.0630015	0.0074261	0.0801153	0.0537095	0.624563	0.972157	0.249065	0.720146
ACTG1P3	0.0441754	0.0705793	-0.00913319	-0.120399	0.85972	0.421902	0.98975	0.609622	0.0320669	0.0700988	-0.00267344	-0.052281	0.802598	0.546174	0.973174	0.210029	|	0.0665562	0.0946804	0.0501327	-0.0688869	0.365023	0.0943801	0.383038	0.962865	0.0524778	0.0948629	0.0561248	0.00381043	0.359086	0.186167	0.535353	0.420562
ACTG1P4	-0.0921219	-0.0714543	-0.104881	-0.0531094	0.747083	0.603375	0.647521	0.679432	-0.0740489	-0.0648362	-0.0901203	-0.0615785	0.691021	0.656754	0.655702	0.69047	|	-0.0922437	-0.0703089	-0.103692	-0.046382	0.307583	0.422331	0.271591	0.586062	-0.0843638	-0.0674184	-0.089109	-0.0572797	0.365151	0.49757	0.262029	0.676023
ACTL6A	0.118714	0.051127	0.0200881	-0.232855	0.340634	0.703925	0.797853	0.283982	0.141133	0.0463457	0.0546864	-0.186427	0.531607	0.743789	0.950686	0.156814	|	0.0972816	0.0944885	0.0743731	-0.248164	0.0926771	0.251997	0.133974	0.0878105	0.122514	0.0859852	0.114225	-0.21263	0.289583	0.284542	0.425615	0.0728579
ACTL6B	-0.0824036	-0.0954988	0.0895103	0.439086	0.871496	0.583373	0.867018	0.47298	-0.0528609	-0.0926346	0.0399	0.274118	0.790876	0.654428	0.735443	0.251517	|	-0.290164	-0.229383	-0.232344	0.413465	0.0511344	0.0490062	0.029087	0.316855	-0.275842	-0.24421	-0.298501	0.27663	0.103144	0.118552	0.138411	0.203959
ACTN1	-0.0975823	0.0251153	0.12376	0.33003	0.967365	0.787354	0.579724	0.282192	-0.0150514	0.0251901	0.107315	0.267024	0.632804	0.847198	0.620729	0.187117	|	-0.104136	0.0364608	0.132937	0.444969	0.785476	0.485933	0.0897511	0.0288567	-0.0259343	0.0458488	0.112335	0.384469	0.265079	0.671463	0.102051	0.031522
ACTN2	-0.0936991	-0.0968598	-0.139088	-0.264051	0.662157	0.812193	0.623721	0.0999256	-0.0942583	-0.0300257	-0.115265	-0.246937	0.693011	0.473528	0.631607	0.0684551	|	-0.110182	-0.17422	-0.263511	-0.316768	0.174831	0.105999	0.00906664	0.00269803	-0.112997	-0.140026	-0.261195	-0.30128	0.28724	0.0986491	0.0283409	0.00595267
ACTN4	0.0983936	0.116265	0.0215091	-0.0933088	0.629641	0.127838	0.779314	0.892523	0.0981104	0.124308	0.0449586	-0.0197221	0.662682	0.281846	0.929249	0.419188	|	0.166132	0.14956	0.0785701	-0.080716	0.0505557	0.00548605	0.0662572	0.962715	0.174589	0.158459	0.104719	-0.0043629	0.125902	0.0334186	0.276184	0.403598
ACTR10	-0.105498	-0.137271	-0.0700145	-0.0860575	0.795694	0.289897	0.644812	0.505712	-0.0631386	-0.101396	-0.0834939	-0.0783383	0.630215	0.239327	0.746621	0.480251	|	-0.344987	-0.406557	-0.446479	-0.343756	0.0351777	0.00294373	0.00150225	0.00397475	-0.309311	-0.379313	-0.471614	-0.356942	0.0760421	0.0123419	0.0149884	0.0154319
ACTR1A	-0.0253791	-0.00676335	-0.00822974	0.00664159	0.979593	0.928861	0.892352	0.889383	-0.00591129	-0.00584072	-0.0149183	-0.0110798	0.886019	0.93147	0.956892	0.929273	|	-0.161483	-0.159419	-0.210167	-0.141923	0.0653117	0.0143437	0.00343719	0.0131904	-0.142699	-0.161647	-0.224642	-0.171497	0.103664	0.0474674	0.0221545	0.0576194
ACTR1B	-0.0631051	-0.0921722	-0.139681	-0.0258296	0.995382	0.703773	0.628965	0.954113	-0.00219463	-0.0502997	-0.106031	-0.0133464	0.803735	0.540134	0.645348	0.904333	|	-0.180307	-0.26086	-0.332005	-0.0946318	0.23384	0.0221354	0.0028451	0.517931	-0.113674	-0.224419	-0.302618	-0.0857229	0.121372	0.0282373	0.0124579	0.537477
ACTR2	-0.122333	-0.192791	-0.0802514	-0.0580202	0.637251	0.0944933	0.585479	0.415731	-0.101133	-0.202287	-0.108617	-0.0965983	0.608264	0.207166	0.73705	0.653068	|	-0.269282	-0.23467	-0.282321	-0.170227	0.0284525	0.00366669	0.00144936	0.0151432	-0.257969	-0.244105	-0.318433	-0.221855	0.082114	0.021436	0.0183137	0.108255
ACTR3	-0.0156351	-0.0524675	-0.00684785	-0.107911	0.993218	0.415556	0.956597	0.191422	-0.00271084	-0.0485822	-0.00871458	-0.105636	0.957434	0.476572	0.974343	0.17989	|	-0.188646	-0.194754	-0.194086	-0.264579	0.0959414	0.0051522	0.00933202	0.000941993	-0.177947	-0.19941	-0.199224	-0.272533	0.164284	0.0243258	0.0440777	0.00532987
ACTR3B	-0.149347	-0.0598226	-0.0249263	0.105792	0.584468	0.672683	0.805979	0.662262	-0.120004	-0.0397204	-0.0373627	0.0772807	0.538102	0.584086	0.912017	0.545309	|	-0.352065	-0.248166	-0.271334	0.042444	0.0242016	0.0110347	0.00313736	0.967319	-0.336208	-0.229483	-0.294204	0.00551769	0.0694523	0.0252051	0.022802	0.79378
ACTR3C	-0.0484349	-0.0295261	0.0484639	0.179809	0.81976	0.937878	0.932262	0.48638	-0.0452839	-0.00906036	0.0189747	0.10072	0.795522	0.805015	0.815755	0.210009	|	-0.00485399	-0.0272095	0.0909232	0.283754	0.929804	0.950981	0.371066	0.0495087	-0.00744453	-0.00418763	0.0616415	0.207142	0.962628	0.688664	0.220719	0.0232612
ACTR5	-0.0153396	0.0502344	0.0542887	-0.0101266	0.941698	0.549364	0.63386	0.88892	-0.0129899	0.0442	0.0636367	0.0113608	0.937162	0.609892	0.748248	0.889439	|	-0.0155028	0.0280128	0.00462145	-0.063325	0.822513	0.644715	0.892055	0.355524	-0.0120002	0.0249491	0.00885156	-0.0477483	0.822338	0.679765	0.958839	0.248559
ACTR6	-0.194144	-0.0975343	-0.10215	-0.173881	0.342286	0.264444	0.562121	0.146673	-0.170043	-0.103091	-0.102665	-0.148188	0.401317	0.440617	0.642099	0.0973768	|	-0.388545	-0.343676	-0.413099	-0.389756	0.0120425	0.00269479	0.00118284	0.000694461	-0.367221	-0.357708	-0.422366	-0.38015	0.0509212	0.0181371	0.0121619	0.00241639
ACTR8	-0.0160682	0.0215191	0.0362467	-0.0397127	0.929258	0.863605	0.893823	0.456293	-0.0173411	-0.0139289	0.017532	-0.0490708	0.937717	0.820884	0.800392	0.558435	|	-0.122025	-0.0962938	-0.0988398	-0.119642	0.0874779	0.0234484	0.0451001	0.0128195	-0.125951	-0.135676	-0.120845	-0.133256	0.203636	0.202777	0.172783	0.0604521
ACVR1	-0.0886928	-0.0251234	0.0330064	-0.0217721	0.945332	0.718767	0.910532	0.97956	-0.0271068	-0.0348998	0.0222022	0.003046	0.774117	0.856165	0.897227	0.831579	|	-0.0724153	-0.0150624	0.0446337	0.0220963	0.884133	0.734878	0.457532	0.3728	-0.0181946	-0.0217164	0.0499577	0.0603476	0.590606	0.850002	0.599293	0.799498
ACVR1B	-0.0231719	-0.0206388	-0.0209322	0.188069	0.977411	0.697223	0.763724	0.565306	-0.00676466	-0.0329696	-0.054454	0.116327	0.885413	0.851784	0.940557	0.330043	|	-0.11507	-0.118667	-0.1049	0.194238	0.119252	0.0520874	0.0521639	0.380382	-0.100967	-0.119476	-0.135619	0.12579	0.144248	0.104275	0.200395	0.232239
ACVR1C	-0.178614	-0.0339462	-0.0186492	-0.116919	0.815521	0.661356	0.801217	0.459508	-0.11225	-0.0633174	-0.0617188	-0.0891595	0.681823	0.874747	0.961413	0.310059	|	-0.37171	-0.230036	-0.263466	-0.237382	0.0824054	0.0175631	0.00602155	0.0184913	-0.334059	-0.268418	-0.313193	-0.216894	0.120937	0.0860699	0.0499242	0.0227062
ACVR2A	-0.0391776	-0.069313	0.0638518	0.0785047	0.872123	0.298657	0.761425	0.635203	-0.0325346	-0.0679614	0.0352212	0.0518762	0.854028	0.381649	0.67313	0.476209	|	-0.0938007	-0.10487	0.0196096	0.0693838	0.16565	0.0214742	0.84012	0.617414	-0.0943833	-0.104506	-0.0100491	0.039738	0.289106	0.0539916	0.750167	0.448967
ACVR2B	0.027166	-0.0138219	-0.0411579	-0.0540479	0.99636	0.579644	0.632755	0.525509	-0.00110051	-0.032991	-0.0482241	-0.0421531	0.877913	0.882447	0.747109	0.428916	|	0.0590522	-0.000561598	-0.0298578	-0.0583699	0.550674	0.608461	0.372811	0.344076	0.0327797	-0.0210084	-0.035058	-0.0448138	0.381481	0.991262	0.541975	0.299816
ACVRL1	0.0256319	0.0885933	0.048593	-0.0096976	0.910414	0.503041	0.813368	0.807667	0.0408313	0.113999	0.0827133	0.0477022	0.950364	0.687749	0.914135	0.961346	|	0.0961993	0.107326	0.101815	0.028557	0.334396	0.248218	0.274417	0.484834	0.114449	0.12818	0.132979	0.0877345	0.507926	0.412147	0.449914	0.841371
ACY1	0.050006	-0.00342818	0.0617352	-0.0123657	0.844013	0.833063	0.715661	0.862239	0.101441	-0.0591851	0.135196	0.0455978	0.941594	0.993254	0.911743	0.964462	|	0.0283046	0.0126719	0.0229938	-0.00484698	0.631039	0.82718	0.506487	0.725691	0.0854887	-0.037166	0.0974123	0.0598921	0.907858	0.954683	0.906915	0.982058
ACY3	0.20514	0.192424	0.207345	0.0337348	0.774471	0.206118	0.601909	0.886173	0.141666	0.178046	0.170906	0.0354356	0.630215	0.253013	0.618657	0.88171	|	0.177219	0.20433	0.231609	0.019585	0.563492	0.0497153	0.0801587	0.882452	0.106928	0.187142	0.192312	0.0239934	0.36708	0.0517069	0.058755	0.915348
ACYP1	-0.179433	-0.219555	-0.0407876	-0.0828917	0.333422	0.0848668	0.802494	0.296629	-0.172839	-0.302114	-0.0514049	-0.156617	0.38275	0.235454	0.879735	0.571387	|	-0.312681	-0.307059	-0.358004	-0.161179	0.0150185	0.00206891	0.00353429	0.0443106	-0.308976	-0.374929	-0.383649	-0.21681	0.057828	0.0235713	0.0220378	0.179614
ACYP2	-0.0891471	-0.0328712	-0.027663	-0.0935501	0.661257	0.887162	0.720511	0.259301	-0.0832537	-0.0164836	-0.0555393	-0.10059	0.657639	0.811148	0.902883	0.258604	|	-0.238869	-0.210428	-0.263357	-0.261851	0.0274942	0.0242528	0.00233874	0.00157237	-0.23559	-0.200437	-0.298634	-0.284418	0.0749878	0.044541	0.0230155	0.00579526
ADA	-0.0686381	0.0776808	0.04296	-0.117863	0.712674	0.420647	0.624868	0.915161	-0.0960679	0.138262	0.172251	-0.0288019	0.814807	0.634426	0.899801	0.576653	|	-0.102038	0.0800551	0.0843806	-0.241683	0.162694	0.21241	0.0797523	0.290565	-0.130912	0.140479	0.214693	-0.163002	0.381837	0.412388	0.430017	0.154753
ADAL	-0.107728	-0.127719	-0.10944	-0.124811	0.498276	0.122637	0.616703	0.331685	-0.0881329	-0.116497	-0.0791192	-0.0844599	0.440154	0.204831	0.622162	0.159435	|	-0.17333	-0.192761	-0.171531	-0.186581	0.0271341	0.00224781	0.0115682	0.0179721	-0.149714	-0.184816	-0.141863	-0.150232	0.0606778	0.0119212	0.0212846	0.0141932
ADAM10	0.0411332	0.0191198	-0.0172388	-0.100668	0.813622	0.859485	0.831898	0.513291	0.0313112	0.0139268	-0.0278985	-0.0771198	0.748437	0.840286	0.930154	0.346402	|	-0.00133271	0.0153867	-0.0262538	-0.165128	0.865738	0.897572	0.444926	0.079011	-0.00948434	0.00645257	-0.0355538	-0.145256	0.98671	0.788425	0.665643	0.067857
ADAM11	-0.14607	-0.00314016	-0.0435737	0.475111	0.732976	0.775593	0.960785	0.301314	-0.0973856	0.0412557	-0.0140683	0.352213	0.551941	0.989778	0.885991	0.157379	|	-0.171492	-0.0112555	-0.0976255	0.50125	0.217759	0.700923	0.359372	0.0905744	-0.123566	0.0348126	-0.0800377	0.406456	0.1417	0.919426	0.329271	0.0745397
ADAM15	0.0405663	0.0576579	-0.0158334	-0.170017	0.813983	0.499609	0.869307	0.621708	0.0666247	0.0797625	0.043672	-0.0807939	0.900321	0.696714	0.963002	0.232322	|	0.0475095	0.0908916	0.00232304	-0.221024	0.397611	0.137015	0.484027	0.239392	0.0808445	0.112372	0.0630705	-0.131277	0.693122	0.265715	0.982991	0.0639528
ADAM17	-0.000964507	-0.0686698	0.0367003	-0.0496407	0.993218	0.552724	0.885028	0.965061	0.00171309	-0.0407875	0.0231049	-0.0043713	0.997386	0.403479	0.852018	0.510541	|	-0.0112165	-0.0923449	0.0196345	-0.0895888	0.87544	0.131604	0.928289	0.386337	-0.00800756	-0.0647935	0.00527032	-0.0482952	0.865741	0.0799565	0.788216	0.142685
ADAM19	0.038093	0.0238338	-0.00970796	0.113546	0.904352	0.699781	0.985391	0.424693	-0.0253427	0.0311032	-0.00388204	0.0959316	0.850515	0.839441	0.963761	0.3188	|	0.0416492	0.016426	-0.00308025	0.113721	0.715644	0.720944	0.989611	0.300357	-0.0245175	0.0202586	-0.000799551	0.0908422	0.599524	0.812906	0.967172	0.241112
ADAM1A	-0.02726	-0.0229338	-0.0718369	-0.0666133	0.867602	0.652345	0.611143	0.589194	-0.0323711	-0.0362865	-0.0760923	-0.049475	0.900939	0.854402	0.709089	0.469547	|	-0.0158444	-0.0380686	-0.082658	-0.0654163	0.672964	0.350464	0.0905816	0.516562	-0.0283047	-0.0482006	-0.0912057	-0.0431711	0.861777	0.57717	0.2198	0.399438
ADAM20	-0.104171	-0.0607252	-0.0654142	0.128275	0.373958	0.206978	0.596809	0.612771	-0.105678	-0.102308	-0.0823941	0.0617502	0.432183	0.577038	0.709089	0.241233	|	-0.10512	-0.0713137	-0.106435	0.128344	0.0571761	0.0393443	0.031364	0.509604	-0.116173	-0.112772	-0.122501	0.0579303	0.116624	0.276858	0.0826681	0.158258
ADAM20P1	-0.137169	-0.120842	-0.0596063	0.0998991	0.291427	0.116833	0.633437	0.613683	-0.137089	-0.130852	-0.0784685	0.0690767	0.341304	0.25281	0.757507	0.447736	|	-0.145021	-0.148762	-0.108236	0.0899637	0.0351777	0.00973761	0.0479934	0.606462	-0.149149	-0.157241	-0.134908	0.0526772	0.0763274	0.0366502	0.14414	0.424265
ADAM21	-0.0862733	-0.0350115	0.0421979	0.111956	0.662157	0.289556	0.948165	0.706651	-0.0864324	-0.0897483	0.0147532	0.0532622	0.672569	0.805958	0.85452	0.376264	|	-0.113361	-0.10806	-0.0504671	0.0900315	0.148174	0.0096466	0.330348	0.819751	-0.117154	-0.162408	-0.0757483	0.0244144	0.25113	0.160364	0.591077	0.406409
ADAM22	-0.133625	-0.0621318	0.00340324	0.0855241	0.542323	0.355668	0.725288	0.996654	-0.132922	-0.108832	-0.0580541	-0.00113795	0.610383	0.705205	0.989623	0.683778	|	-0.324023	-0.264842	-0.325225	0.0390918	0.0202154	0.00777903	0.00220135	0.799024	-0.343598	-0.314222	-0.400871	-0.0400923	0.0694523	0.0548848	0.0259353	0.832848
ADAM23	-0.17867	-0.167471	-0.0743439	0.277405	0.412859	0.353911	0.721274	0.765687	-0.136659	-0.15536	-0.085109	0.11802	0.346849	0.425746	0.814959	0.43442	|	-0.372128	-0.322853	-0.394346	0.25484	0.0185398	0.017516	0.00460647	0.666968	-0.348971	-0.333799	-0.453454	0.118428	0.0567798	0.0541182	0.0322835	0.401179
ADAM28	0.106911	0.0327601	0.0739459	-0.184484	0.882438	0.878806	0.858831	0.357273	0.0601961	-0.028131	0.0560337	-0.220541	0.740359	0.879037	0.836247	0.446811	|	0.0280156	0.0327199	0.118093	-0.282919	0.945878	0.766709	0.347343	0.0610826	-0.0106572	-0.0318482	0.098708	-0.316996	0.870002	0.784867	0.333279	0.14557
ADAM32	-0.0458613	-0.10434	-0.05284	-0.0328027	0.951345	0.413699	0.799784	0.650273	-0.0161462	-0.0662525	-0.0376253	-0.0452366	0.813577	0.2774	0.766728	0.733341	|	-0.0735147	-0.143892	-0.108675	-0.0148674	0.562075	0.0488164	0.0688225	0.714115	-0.0423311	-0.105896	-0.0947929	-0.0269308	0.353861	0.0253715	0.0878503	0.858603
ADAM33	0.281394	0.096819	0.205384	0.280835	0.327715	0.572453	0.568053	0.0713933	0.204507	0.0711555	0.154428	0.272883	0.250113	0.545083	0.600576	0.0591687	|	0.339784	0.228053	0.381091	0.439136	0.0228476	0.0233656	0.0016681	0.000521345	0.261631	0.20956	0.345897	0.453436	0.0405432	0.0512936	0.0121619	0.00187669
ADAM9	0.0175608	-0.0643923	-0.0100139	-0.06154	0.914022	0.34811	0.78676	0.328082	0.0216829	-0.0571372	-0.0371193	-0.0829057	0.927773	0.406594	0.959954	0.497407	|	-0.0642166	-0.163749	-0.125852	-0.195133	0.406865	0.00542827	0.0108096	0.00322956	-0.0586313	-0.163145	-0.150241	-0.225031	0.438403	0.0267612	0.0736791	0.0283051
ADAMTS1	0.0972987	-0.134956	-0.022507	-0.223325	0.735497	0.758128	0.954833	0.807667	0.128014	-0.0744124	0.0317458	-0.0712538	0.828402	0.634447	0.977203	0.353752	|	0.092161	-0.0961047	0.110771	-0.251982	0.349394	0.842765	0.319412	0.597677	0.127564	-0.0319755	0.169088	-0.101686	0.611031	0.58943	0.621149	0.201773
ADAMTS10	0.0948892	0.161233	0.11647	0.260557	0.736593	0.160396	0.615413	0.166204	0.0795997	0.157376	0.115105	0.236897	0.697952	0.271463	0.672383	0.126084	|	0.166964	0.314337	0.321717	0.485099	0.0787622	0.00190237	0.00192828	0.00109221	0.162216	0.317189	0.326156	0.478738	0.159467	0.014107	0.0158242	0.00429328
ADAMTS13	-0.0230264	0.0842654	0.0537571	0.120757	0.999858	0.339288	0.680017	0.191742	5.7257e-05	0.0930501	0.07433	0.121124	0.925698	0.521305	0.811439	0.193786	|	0.0657924	0.179778	0.190566	0.276456	0.273145	0.0118232	0.00812207	0.00112638	0.086282	0.197629	0.211021	0.286245	0.515383	0.0637584	0.0589537	0.00722721
ADAMTS14	-0.0474535	0.0480082	-0.246101	-0.462894	0.990015	0.697646	0.743237	0.263595	-0.00823541	0.0646061	-0.120876	-0.353533	0.924709	0.819921	0.633045	0.151473	|	-0.0798595	0.0418752	-0.246786	-0.598929	0.851049	0.584357	0.341763	0.0246538	-0.0309176	0.0572828	-0.129765	-0.498049	0.651043	0.722981	0.126723	0.0236751
ADAMTS16	-0.169395	0.0100681	0.111622	0.238476	0.929258	0.591218	0.707798	0.240153	-0.0529203	0.0554041	0.0716852	0.165803	0.709251	0.951985	0.648231	0.0946924	|	-0.132227	-0.0121693	0.104416	0.244961	0.898442	0.602081	0.462337	0.0753185	-0.0249967	0.0395631	0.0590917	0.17509	0.519601	0.899199	0.208556	0.0301279
ADAMTS18	-0.166559	0.0227803	-0.178495	-0.637624	0.597502	0.733004	0.660042	0.178561	-0.253375	-0.0782238	-0.176294	-0.664951	0.782294	0.95052	0.732624	0.197429	|	-0.179385	-0.00439837	-0.200295	-0.843067	0.162371	0.449662	0.174998	0.0131052	-0.269398	-0.103159	-0.19569	-0.845702	0.470432	0.982346	0.258635	0.036848
ADAMTS19	-0.0647651	-0.0444256	0.0189487	0.0990237	0.843885	0.620002	0.799322	0.20877	-0.0402388	0.0504761	0.0480671	0.139496	0.727548	0.541665	0.909207	0.25504	|	-0.0689731	-0.0597867	-0.00263218	0.112745	0.443741	0.581066	0.724658	0.0459538	-0.0532908	0.0380453	0.0254013	0.152537	0.403908	0.228334	0.96745	0.113861
ADAMTS2	0.0245117	0.2064	0.153144	0.196212	0.935317	0.221685	0.568053	0.162615	0.0191477	0.131772	0.154482	0.180301	0.910606	0.184629	0.618657	0.0895824	|	0.0528919	0.273624	0.281079	0.293815	0.478431	0.00913366	0.00304193	0.00407722	0.0477617	0.205047	0.279158	0.274643	0.502333	0.0125527	0.0166054	0.00531785
ADAMTS3	-0.0792221	-0.190085	-0.0664849	0.0286442	0.672151	0.0948203	0.623721	0.993419	-0.0743523	-0.166881	-0.0906849	0.00144137	0.695622	0.175152	0.77733	0.86068	|	-0.161609	-0.302655	-0.246658	3.93207e-05	0.0445969	0.0013012	0.00220946	0.762621	-0.158472	-0.278006	-0.27871	-0.0321251	0.108154	0.00857607	0.0240557	0.999727
ADAMTS4	2.48547e-05	0.1215	-0.170902	-0.474889	0.977602	0.625557	0.768424	0.228755	-0.0164743	0.0936155	-0.111915	-0.355752	0.999978	0.600926	0.729405	0.122426	|	-0.0725676	0.0751777	-0.189538	-0.714124	0.516612	0.732939	0.324969	0.00566954	-0.0855604	0.045774	-0.1337	-0.608536	0.655016	0.624768	0.26164	0.0076099
ADAMTS6	0.0673027	-0.114702	-0.0354235	0.00342958	0.84036	0.335379	0.907543	0.821195	0.0653653	-0.0762131	-0.0208796	0.0234098	0.84659	0.234135	0.862259	0.973919	|	0.080808	-0.113635	-0.0276014	0.00443571	0.419825	0.149111	0.89107	0.659763	0.0862893	-0.0833879	-0.00945019	0.0301301	0.547778	0.0869937	0.723961	0.95773
ADAMTS8	-0.0616497	0.0208114	0.0499784	-0.0147321	0.983058	0.706012	0.780369	0.915177	-0.00937133	0.0448725	0.0649757	0.0210864	0.829275	0.894167	0.876213	0.941625	|	-0.104724	-0.0345332	-0.0536955	-0.0844303	0.564149	0.935952	0.663497	0.665882	-0.0564297	-0.00718003	-0.0419678	-0.0521917	0.358462	0.698764	0.651597	0.545706
ADAMTS9	0.145668	-0.141001	0.0822767	-0.221202	0.682434	0.712676	0.892965	0.634188	0.181333	-0.128173	0.0985959	-0.167338	0.781822	0.76149	0.937186	0.532667	|	0.140472	-0.108932	0.104699	-0.216786	0.321912	0.690696	0.671656	0.495142	0.167496	-0.0899526	0.108478	-0.167967	0.531533	0.697048	0.748002	0.460945
ADAMTS9-AS2	0.126855	-0.0061674	0.100619	0.0183805	0.802239	0.801011	0.786945	0.817871	0.0638985	-0.0262103	0.0483634	0.0310026	0.521177	0.970111	0.645348	0.897496	|	0.193438	0.0379108	0.16315	0.0977352	0.13352	0.793495	0.0783665	0.167158	0.133245	0.0178268	0.11617	0.117954	0.0824375	0.635827	0.036976	0.332781
ADAMTSL2	0.0759177	0.147685	0.0840715	0.0354532	0.841398	0.117223	0.687205	0.838944	0.0473378	0.153016	0.0743826	0.0246752	0.729232	0.269793	0.730252	0.758407	|	0.14982	0.206744	0.186236	0.103032	0.127362	0.00300905	0.0136818	0.20038	0.126476	0.214734	0.180071	0.096847	0.150413	0.0234967	0.0417693	0.240481
ADAMTSL3	0.209083	0.146931	0.0170935	-0.103189	0.545616	0.147331	0.989553	0.776253	0.12833	0.119273	0.00317442	-0.0598998	0.325143	0.198118	0.952535	0.607767	|	0.254973	0.146414	0.0574546	-0.138057	0.0601565	0.0308585	0.541595	0.465916	0.171404	0.120199	0.042555	-0.1003	0.0579656	0.0341556	0.476718	0.389821
ADAP1	-0.0657398	0.182923	0.058118	0.0260033	0.914757	0.103682	0.77315	0.936607	-0.036372	0.198366	0.066026	0.0144346	0.828402	0.252388	0.845714	0.877294	|	-0.0615398	0.15936	0.0409776	0.0270607	0.857215	0.0329239	0.563648	0.895672	-0.0206127	0.173101	0.0492287	0.0146555	0.62612	0.117594	0.704555	0.837058
ADAP2	0.0203586	0.069725	0.0258473	-0.135399	0.903596	0.588301	0.842392	0.454733	0.0348987	0.0661416	0.0457954	-0.101768	0.950364	0.679725	0.934949	0.316926	|	0.0453614	0.125848	0.134143	-0.120273	0.433584	0.0995612	0.0771242	0.444343	0.0685128	0.13102	0.155061	-0.0787656	0.676169	0.207252	0.207504	0.293616
ADAR	0.0196821	-0.00757708	0.039591	0.0792013	0.793983	0.777951	0.887599	0.376248	0.0315579	-0.017121	0.0152979	0.0609291	0.897821	0.931785	0.749959	0.268103	|	-0.0458809	-0.0984328	-0.0764476	0.0210278	0.546232	0.018852	0.0389934	0.985544	-0.0332862	-0.109291	-0.103313	-0.00112742	0.498533	0.0817995	0.219171	0.775651
ADARB1	-0.0305393	-0.0379291	0.109908	0.508531	0.967235	0.638703	0.747212	0.1064	0.0197722	-0.0515932	0.0580425	0.438943	0.946467	0.793855	0.620784	0.071591	|	-0.0258737	-0.039601	0.0177359	0.469956	0.959989	0.430046	0.680731	0.0279212	0.00705547	-0.056789	-0.0350884	0.391696	0.879776	0.649467	0.85797	0.0288382
ADARB2	0.0665066	0.0395171	-0.123458	-0.264145	0.99421	0.922692	0.709439	0.318717	-0.00337356	-0.0155034	-0.0986015	-0.224802	0.860098	0.837862	0.730252	0.251582	|	0.0907218	0.0704022	-0.0835913	-0.334005	0.889688	0.871134	0.598428	0.0665813	0.0184181	0.0149488	-0.056144	-0.293521	0.533801	0.483723	0.516098	0.0798259
ADARB2-AS1	-0.0370703	0.172308	-0.0142706	-0.147979	0.863357	0.51963	0.991733	0.748006	-0.067343	0.0892541	0.00358527	-0.0738103	0.940807	0.2774	0.974737	0.499415	|	0.0254492	0.236123	0.0403639	-0.109067	0.904126	0.0793236	0.586517	0.849851	-0.0180119	0.159216	0.0575472	-0.0321588	0.892715	0.0312161	0.770245	0.566233
ADAT1	-0.023235	-0.0175791	-0.0539578	-0.0838369	0.871496	0.954126	0.629713	0.275674	-0.0184853	-0.00352194	-0.0442134	-0.060338	0.84017	0.802964	0.672383	0.13507	|	0.024261	0.0085106	-0.00914412	-0.0525385	0.538916	0.436238	0.983107	0.558406	0.0273223	0.0250307	0.000934173	-0.0262505	0.676214	0.85832	0.868911	0.275682
ADAT2	-0.0628305	-0.0920897	-0.0735368	-0.0574928	0.834132	0.63901	0.813941	0.64863	-0.0366888	-0.0360066	-0.0361057	-0.0337349	0.72137	0.279438	0.710791	0.409304	|	-0.124839	-0.135388	-0.141159	-0.100124	0.10472	0.0932718	0.0539397	0.106455	-0.103143	-0.0802881	-0.106428	-0.0822952	0.137315	0.0231038	0.0417693	0.0885362
ADCK1	-0.0553717	-0.0391289	-0.0644521	-0.196626	0.838373	0.769111	0.76368	0.171961	-0.0404373	-0.0341973	-0.0583921	-0.173395	0.748839	0.77469	0.781641	0.116376	|	-0.0961425	-0.0790865	-0.140424	-0.286686	0.191404	0.2215	0.0519582	0.00329929	-0.0877338	-0.0825378	-0.138934	-0.273354	0.174993	0.283559	0.0848852	0.00753283
ADCK2	-0.044071	0.0514997	0.0337912	-0.01773	0.929258	0.487892	0.911964	0.939203	-0.0197002	0.0636005	0.024521	-0.00825981	0.812784	0.637098	0.889476	0.856157	|	-0.13454	-0.0576245	-0.0956149	-0.128027	0.156726	0.531875	0.179877	0.0681805	-0.104923	-0.0498057	-0.108498	-0.128173	0.142216	0.51438	0.305573	0.098803
ADCK3	0.00743843	0.0718375	-0.0314567	-0.00438533	0.980426	0.421503	0.783192	0.97033	0.00712037	0.0637487	-0.0403262	-0.00442487	0.978726	0.437045	0.850851	0.969639	|	-0.0695009	-0.00513782	-0.111465	-0.0636232	0.328614	0.854745	0.0319443	0.290448	-0.0687394	-0.0134355	-0.1221	-0.071264	0.375057	0.952914	0.0744305	0.414211
ADCK4	0.0421347	0.157868	0.0825506	0.0272801	0.661114	0.118242	0.604374	0.711494	0.0876963	0.160261	0.110738	0.042249	0.874441	0.253013	0.746404	0.824458	|	0.0515223	0.206644	0.143401	0.0697382	0.167519	0.00490887	0.0187215	0.231275	0.109058	0.206721	0.17514	0.0902209	0.628894	0.0248828	0.109437	0.45013
ADCK5	0.0189154	0.143176	0.0673898	0.126216	0.990999	0.124196	0.672031	0.236848	0.00377162	0.154391	0.0959358	0.125236	0.950588	0.293558	0.811041	0.214551	|	0.0580794	0.166751	0.106141	0.214674	0.577521	0.00953308	0.110785	0.00679694	0.0449382	0.182966	0.13265	0.214467	0.569716	0.0602853	0.306322	0.0204232
ADCY1	-0.11419	0.00136665	-0.0520225	0.606911	0.687459	0.978903	0.755773	0.19677	-0.0858141	-0.00260684	-0.0463459	0.498484	0.592963	0.990408	0.782207	0.126206	|	-0.0962836	-0.0494922	-0.107922	0.60714	0.374064	0.406215	0.0497462	0.0561847	-0.0730837	-0.0440629	-0.112106	0.505945	0.335929	0.415018	0.115052	0.0578773
ADCY10P1	-0.0628374	0.0051568	-0.0946118	-0.290896	0.632635	0.971706	0.71425	0.234916	-0.0929418	-0.00635747	-0.0786601	-0.230099	0.802292	0.983402	0.73746	0.13448	|	0.0332116	0.0994447	0.0214677	-0.315496	0.991165	0.348443	0.681142	0.0542605	0.00124807	0.0842541	0.0400752	-0.257679	0.807713	0.346744	0.868446	0.0432721
ADCY2	0.0458936	-0.0832959	0.00659672	0.160611	0.9816	0.379166	0.967201	0.593902	0.00909464	-0.0759346	0.0082562	0.0828011	0.871836	0.425091	0.973174	0.246911	|	0.0212801	-0.0725828	0.035683	0.226237	0.926408	0.277967	0.612982	0.151562	-0.00898235	-0.0667932	0.0367758	0.153604	0.862008	0.291893	0.602903	0.055764
ADCY3	0.00537311	0.0582994	0.0564456	0.0136974	0.963112	0.279966	0.603753	0.939203	0.0104268	0.0695613	0.065361	0.0095246	0.983383	0.494936	0.720743	0.909888	|	-0.0161383	0.0543916	0.0539322	0.03547	0.869762	0.126352	0.151352	0.674678	-0.0102151	0.0670707	0.062088	0.0316378	0.836255	0.319507	0.323834	0.691351
ADCY5	-0.0579487	0.123345	0.0755243	0.00485515	0.756431	0.099827	0.625185	0.827486	-0.0549932	0.114191	0.0784013	0.0194783	0.746898	0.200505	0.720242	0.957873	|	0.0143084	0.166923	0.11525	0.0706355	0.802691	0.00287509	0.0401744	0.137385	0.0207574	0.164425	0.117268	0.0867628	0.896339	0.0189127	0.114845	0.29814
ADCY6	0.0259324	0.0410695	0.0241736	0.119651	0.823328	0.423266	0.7158	0.30481	0.0295007	0.0476167	0.0395756	0.106965	0.840363	0.608272	0.863983	0.248875	|	0.0701735	0.101133	0.0793575	0.229444	0.119431	0.0163717	0.0274522	0.00595281	0.0723691	0.113428	0.0933392	0.225338	0.201103	0.0778658	0.127441	0.0165945
ADCY7	0.152774	0.0428292	0.0908448	-0.102611	0.329703	0.553748	0.63155	0.544991	0.14133	0.0583555	0.0965034	-0.0832027	0.432183	0.738898	0.718182	0.432242	|	0.222585	0.131311	0.122764	-0.0479885	0.0165212	0.0332236	0.0595829	0.817541	0.220001	0.145024	0.136571	-0.0257907	0.0606778	0.102075	0.143478	0.688729
ADCY8	0.138657	-0.0716522	0.0216273	0.02506	0.342286	0.85286	0.693978	0.903781	0.129438	-0.0186636	0.0520055	0.0149173	0.442039	0.459416	0.913824	0.821549	|	0.123709	-0.0919039	0.0058333	0.0381814	0.0832649	0.436474	0.489038	0.665892	0.115397	-0.0430917	0.0379838	0.0326126	0.153738	0.151759	0.938219	0.657459
ADCY9	-0.0287618	0.0994489	0.0832623	0.261142	0.929258	0.211954	0.652345	0.160813	-0.0204092	0.0885749	0.070543	0.214873	0.899509	0.29086	0.672383	0.090454	|	0.0160215	0.167217	0.176031	0.406016	0.779128	0.00480246	0.00910156	0.00183685	0.0212183	0.162009	0.163746	0.368404	0.872913	0.0223878	0.0264026	0.0040415
ADCYAP1	-0.115724	-0.34851	-0.0104729	0.0750944	0.782895	0.103682	0.873508	0.961763	-0.081714	-0.282159	-0.0559345	-0.0134868	0.680718	0.154968	0.985069	0.7618	|	-0.12338	-0.566337	-0.312	0.0545463	0.332097	0.00131961	0.012077	0.819821	-0.101812	-0.507588	-0.369493	-0.0385819	0.330479	0.00828018	0.0911498	0.792236
ADCYAP1R1	0.147125	0.0893187	0.172205	0.0925095	0.314008	0.545112	0.506665	0.589712	0.146082	0.0637979	0.161873	0.0557056	0.432183	0.504273	0.583214	0.331367	|	0.200312	0.11791	0.20177	0.208547	0.0188312	0.143771	0.00503024	0.0226213	0.199125	0.0967475	0.200806	0.18661	0.0623215	0.152085	0.0190613	0.0276774
ADD1	0.00296918	-0.0044442	-0.0247367	-0.108925	0.994007	0.630838	0.73839	0.101256	-0.000932644	-0.020031	-0.0253088	-0.109623	0.983259	0.946001	0.771339	0.0829286	|	-0.0419906	-0.0307067	-0.0674924	-0.167622	0.218668	0.0887233	0.0315085	0.000809028	-0.04346	-0.050106	-0.0674776	-0.17116	0.338638	0.391222	0.0579651	0.00321223
ADD2	-0.196348	-0.202486	-0.139442	0.497116	0.486572	0.172213	0.579724	0.476807	-0.172811	-0.195899	-0.190181	0.317585	0.500121	0.259448	0.706482	0.269661	|	-0.249368	-0.184456	-0.18173	0.59797	0.0464582	0.0619049	0.0325264	0.158135	-0.230459	-0.184987	-0.237358	0.4432	0.0873024	0.111487	0.133998	0.112915
ADD3	0.15445	0.00780175	0.0565649	-0.0563353	0.560248	0.877672	0.788496	0.472222	0.112751	-0.0216261	0.0646643	-0.0842096	0.498103	0.971919	0.838851	0.642489	|	0.14322	0.0586318	0.06911	-0.0664594	0.20198	0.660244	0.335553	0.279178	0.103234	0.038839	0.082149	-0.0910153	0.178799	0.577022	0.474198	0.510865
ADGRA1	-0.0623841	0.063324	0.0322422	0.462648	0.894432	0.36384	0.745475	0.14044	-0.0372276	0.0985288	0.0731563	0.404088	0.790721	0.657965	0.92316	0.0869439	|	-0.0275286	0.124787	0.0989467	0.533415	0.957248	0.0405608	0.110749	0.00763093	-0.00543976	0.1714	0.137236	0.495435	0.80674	0.186842	0.341253	0.0140823
ADGRA2	-0.0431866	0.0901923	0.0511197	0.0450507	0.94047	0.11849	0.579724	0.301897	0.0180886	0.10588	0.0798585	0.0980943	0.805619	0.305183	0.752166	0.664946	|	0.0515322	0.183428	0.211745	0.213398	0.170701	0.00162873	0.00144936	0.0025281	0.109075	0.210375	0.248871	0.286302	0.600124	0.0154506	0.0191491	0.0373454
ADGRA3	0.106926	0.00939965	0.0113755	0.042089	0.64351	0.919969	0.962577	0.865141	0.10033	-0.0143075	0.00874793	-0.0248378	0.663112	0.963845	0.962972	0.755717	|	0.152732	0.0789052	0.16764	0.10308	0.0854128	0.379054	0.0310856	0.644863	0.147535	0.0720488	0.175558	0.0448314	0.171891	0.459139	0.0886875	0.33602
ADGRB1	-0.168731	0.133468	0.102052	0.472167	0.733745	0.163053	0.618109	0.125054	-0.094741	0.191537	0.144348	0.425321	0.506524	0.448678	0.772707	0.083105	|	-0.0256613	0.345951	0.386151	0.82057	0.696011	0.00192782	0.00184317	0.000700396	0.0543108	0.415547	0.43664	0.800142	0.886574	0.0227518	0.0218929	0.00268857
ADGRB2	-0.13141	0.142485	0.0870324	0.343992	0.816862	0.232023	0.65368	0.190977	-0.0794249	0.167002	0.123949	0.301055	0.663112	0.444779	0.806779	0.126206	|	-0.0634616	0.222232	0.202039	0.579223	0.951851	0.0111069	0.0176591	0.00228053	-0.0087702	0.252717	0.241446	0.550847	0.678117	0.0670936	0.110895	0.00619905
ADGRB3	-0.128905	-0.128601	-0.0073729	0.0793702	0.339501	0.100092	0.840674	0.704611	-0.124075	-0.0957455	-0.020958	0.0573898	0.428839	0.140135	0.962958	0.598572	|	-0.226405	-0.198487	-0.124877	0.0825407	0.0130567	0.00132407	0.00573342	0.651307	-0.229141	-0.174267	-0.143221	0.0492909	0.0576031	0.00718688	0.0405525	0.513701
ADGRD1	0.0110576	0.0602361	0.0844137	0.00124684	0.979593	0.580423	0.622157	0.638108	0.00850308	0.0699307	0.121066	0.0721776	0.973468	0.725756	0.777486	0.994413	|	0.0919233	0.115399	0.120208	0.0566251	0.231321	0.147938	0.0671575	0.245674	0.0982253	0.115216	0.157841	0.119587	0.370958	0.239447	0.246621	0.64224
ADGRE2	0.0462961	-0.00169948	-0.0236711	-0.248783	0.965778	0.920763	0.889263	0.217859	0.019972	-0.0152357	-0.0348225	-0.215485	0.896028	0.992871	0.944665	0.153001	|	0.0388346	0.00550154	0.0330102	-0.248684	0.881123	0.963602	0.816237	0.073857	0.0190602	-0.0041597	0.0215	-0.217252	0.777613	0.955941	0.757006	0.0777671
ADGRE5	0.0503806	0.0827861	-0.0462197	-0.246221	0.734777	0.283402	0.943529	0.562119	0.0781145	0.104435	0.018307	-0.124528	0.851128	0.485469	0.858016	0.226602	|	0.0312325	0.0851078	-0.0200343	-0.342077	0.427517	0.138821	0.545185	0.131577	0.0687236	0.101395	0.0488836	-0.223535	0.788166	0.258416	0.841882	0.0454343
ADGRF5	0.00299901	-0.0606574	0.0199956	0.122319	0.790857	0.901824	0.743828	0.254437	0.068508	-0.0224214	0.0870405	0.176949	0.99381	0.759067	0.960296	0.407824	|	0.077448	-0.0225601	0.0407235	0.163465	0.135784	0.866105	0.301972	0.0423686	0.149209	0.0182616	0.101488	0.221523	0.494871	0.855294	0.720026	0.182445
ADGRF5P1	-0.0813277	-0.0421694	-0.112852	-0.0400188	0.569519	0.387303	0.639888	0.403656	-0.243339	-0.217339	-0.226171	-0.254336	0.897821	0.925549	0.863829	0.917368	|	-0.104639	-0.0493726	-0.13427	-0.0838513	0.110139	0.14425	0.119085	0.151072	-0.283479	-0.24355	-0.274286	-0.308149	0.657877	0.835993	0.561844	0.771212
ADGRG1	0.0714376	0.16575	0.0960946	-0.0757945	0.620305	0.224135	0.623149	0.821824	0.116841	0.155991	0.124818	-0.0418325	0.798439	0.293148	0.75149	0.646929	|	0.192899	0.380904	0.396469	0.11002	0.0323941	0.00295618	0.00220135	0.220648	0.251611	0.371403	0.441751	0.163916	0.156992	0.013087	0.0194812	0.475246
ADGRL1	-0.0294421	0.244956	0.0862024	0.377694	0.994101	0.0848668	0.629459	0.15612	-0.00273619	0.246125	0.0970782	0.30522	0.926323	0.193385	0.736206	0.0839975	|	0.0552247	0.270547	0.250277	0.626024	0.385798	0.00271479	0.00334981	0.00128205	0.0856712	0.276192	0.264272	0.568274	0.663863	0.0207553	0.0268983	0.00323355
ADGRL2	-0.110075	-0.0833894	-0.0727768	0.594931	0.782817	0.293751	0.618109	0.171961	-0.0661538	-0.0987763	-0.119171	0.482738	0.628558	0.45971	0.781641	0.103571	|	-0.159718	-0.15664	-0.109581	0.532097	0.147688	0.0169635	0.0582158	0.0819693	-0.130061	-0.17161	-0.156668	0.428117	0.162823	0.0582753	0.241687	0.0736274
ADGRL3	-0.0940068	-0.0500359	0.0142887	0.265568	0.607805	0.377187	0.989508	0.247106	-0.0775981	-0.0462365	-0.00176448	0.189402	0.54083	0.419452	0.921115	0.120793	|	-0.16347	-0.115589	-0.0663603	0.266464	0.0338513	0.00716445	0.0571538	0.0742454	-0.149649	-0.114034	-0.0829864	0.20671	0.0777154	0.0259395	0.232252	0.0583869
ADGRL4	-0.0899103	-0.0314988	-0.072373	-0.0741096	0.898074	0.801052	0.837383	0.993966	-0.041955	-0.0399913	-0.0555199	0.0014983	0.712847	0.88813	0.822409	0.6339	|	0.014623	0.0439804	0.1162	-0.0176109	0.618697	0.535801	0.182498	0.659535	0.061365	0.0684491	0.161751	0.0556694	0.923402	0.74499	0.421019	0.905456
ADGRV1	-0.0687842	-0.0443721	0.00220124	0.2127	0.835416	0.92084	0.950653	0.46283	-0.0565143	-0.0228113	0.0175488	0.117717	0.798439	0.866489	0.994338	0.146644	|	-0.0404401	0.0382868	0.189955	0.327838	0.78071	0.62412	0.0573963	0.0424372	-0.0281617	0.0603302	0.200862	0.240659	0.736592	0.798151	0.0850734	0.0134297
ADH1B	0.0423145	-0.11045	0.10961	-0.055874	0.814407	0.55895	0.950653	0.964724	0.116953	-0.12563	0.033999	0.012307	0.949786	0.723272	0.856374	0.80788	|	0.0352897	-0.0406883	0.16635	-0.0246402	0.478977	0.695344	0.594142	0.744694	0.122551	-0.0612087	0.0923832	0.05297	0.882087	0.84567	0.417628	0.899507
ADH5	0.00264253	-0.108079	-0.0355335	0.0269005	0.984566	0.109504	0.816925	0.920419	0.00617425	-0.109442	-0.0357062	-0.0113375	0.993665	0.219472	0.853427	0.781214	|	-0.144777	-0.211267	-0.186464	-0.108353	0.13524	0.00132407	0.00826652	0.0410004	-0.141023	-0.218574	-0.188738	-0.156102	0.222312	0.0103216	0.0352807	0.213115
ADH5P3	-0.0475031	-0.0446484	-0.0224009	0.174664	0.947369	0.992846	0.99756	0.332255	-0.0181808	0.00115585	-0.000753658	0.127073	0.83248	0.696576	0.9366	0.167784	|	0.015524	0.00196701	0.0526838	0.263719	0.721181	0.387445	0.311988	0.0203946	0.0319382	0.0518667	0.0728236	0.22066	0.892419	0.981552	0.583527	0.0156292
ADHFE1	-0.0153039	-0.0797318	-0.0955788	-0.238399	0.991337	0.721197	0.94745	0.224293	0.00609927	-0.063883	-0.0280011	-0.185277	0.979391	0.720647	0.800392	0.12188	|	-0.0503964	-0.0684264	-0.0809688	-0.293403	0.803392	0.61937	0.944149	0.0269979	-0.034272	-0.0559655	-0.010029	-0.239433	0.774768	0.608282	0.555397	0.0204866
ADI1	-0.0874623	-0.0235359	-0.0218728	-0.0485639	0.403188	0.523561	0.854948	0.379704	-0.0962718	-0.0481388	-0.0245515	-0.070751	0.514207	0.842055	0.889625	0.558705	|	-0.155675	-0.00601134	0.00697003	-0.0977873	0.0188312	0.596685	0.901952	0.0383462	-0.162355	-0.0280913	0.00650224	-0.120752	0.0694523	0.932309	0.908718	0.149138
ADIPOR1	-0.00936508	-0.0118316	-0.0145062	-0.0552467	0.968334	0.804738	0.892768	0.431991	0.00721675	-0.0174444	-0.0148738	-0.0578621	0.957803	0.900313	0.920885	0.4601	|	-0.104543	-0.064408	-0.0881069	-0.183311	0.165167	0.101183	0.0564425	0.00544265	-0.0836759	-0.0764307	-0.0871178	-0.191706	0.181852	0.283864	0.120338	0.0238093
ADIPOR2	0.0881722	0.0872582	-0.127451	-0.462494	0.905679	0.812398	0.690953	0.126727	0.0315379	0.0368859	-0.0960291	-0.412796	0.688356	0.590017	0.710837	0.0861466	|	0.0971437	0.153217	-0.0449527	-0.482909	0.553995	0.270529	0.952786	0.0175724	0.0495811	0.098405	-0.00673483	-0.427237	0.324595	0.133323	0.740451	0.0219484
ADIRF	-0.0151909	-0.108556	-0.0339911	-0.128822	0.970138	0.850429	0.938295	0.784476	0.0271295	-0.0608125	0.042782	-0.0700674	0.984881	0.778354	0.962972	0.557307	|	-0.0498468	0.0395228	0.129119	-0.0423601	0.979037	0.677574	0.211001	0.873257	0.00508343	0.0814565	0.215651	0.0302734	0.837117	0.878034	0.544462	0.839787
ADK	-0.06584	-0.0549723	0.00103094	-0.0320125	0.688633	0.316204	0.854088	0.527037	-0.0596204	-0.0604977	-0.0234171	-0.0598121	0.673017	0.473665	0.996275	0.761673	|	-0.170503	-0.180179	-0.158876	-0.12077	0.0271881	0.00352924	0.00497404	0.0237629	-0.166793	-0.188047	-0.189531	-0.167868	0.0763274	0.0154687	0.0412039	0.140732
ADM	0.179608	0.121676	0.348604	0.0731505	0.948476	0.785705	0.669086	0.903554	0.0733365	0.0967619	0.237318	-0.0665791	0.861082	0.804299	0.655702	0.895134	|	0.202785	0.213413	0.439096	0.122735	0.778764	0.357816	0.0930931	0.929109	0.0931293	0.18554	0.332689	-0.0309968	0.613294	0.416104	0.0847411	0.773199
ADNP	0.016548	-0.0271932	-0.00600361	-0.0207889	0.918232	0.412603	0.942177	0.597536	0.0127803	-0.0371288	-0.00832332	-0.0249448	0.897821	0.647826	0.966787	0.665179	|	0.00542356	-0.0268377	-0.00567547	-0.0423606	0.967327	0.249992	0.817102	0.127352	-0.00184908	-0.0353274	-0.00858069	-0.0496149	0.923915	0.45953	0.901642	0.253629
ADNP-AS1	-0.1141	-0.0519447	-0.0786041	-0.00502932	0.835806	0.919692	0.69658	0.955204	-0.0527001	-0.0159365	-0.078885	-0.00711382	0.595153	0.767177	0.738646	0.96656	|	-0.121657	-0.0742397	-0.119255	-0.0479422	0.467096	0.66874	0.10054	0.438972	-0.0622172	-0.0361239	-0.122026	-0.0564817	0.214418	0.440443	0.143209	0.558887
ADNP2	-0.0310594	-0.0540333	0.0039231	-0.0664494	0.990015	0.722285	0.904856	0.68616	-0.00301636	-0.029526	0.0191913	-0.0375427	0.841984	0.463058	0.985161	0.419038	|	-0.0711736	-0.110181	-0.0576977	-0.136627	0.473644	0.0920895	0.461521	0.0744344	-0.0400388	-0.085759	-0.0424684	-0.114378	0.255281	0.0336288	0.323637	0.0509017
ADO	0.00927413	-0.0319634	-0.0605373	-0.0901845	0.981449	0.867457	0.654446	0.446345	-0.00702768	-0.0182012	-0.0583344	-0.0807413	0.973613	0.789196	0.702844	0.393042	|	-0.0711779	-0.170732	-0.257409	-0.287036	0.254949	0.0306337	0.00169652	0.00412426	-0.082162	-0.162441	-0.261044	-0.292943	0.442695	0.0559516	0.0129726	0.0117778
ADORA1	0.0282861	0.143033	0.0876758	-0.0954226	0.833956	0.0848668	0.625593	0.432816	0.0360034	0.156295	0.076525	-0.082789	0.882163	0.200505	0.661575	0.372474	|	0.00973742	0.108069	0.0495232	-0.14606	0.772965	0.0392099	0.541881	0.0684764	0.0183798	0.120555	0.0379149	-0.134781	0.904497	0.127871	0.483109	0.0915721
ADORA2B	0.000433701	-0.0456949	0.0424893	0.138211	0.896208	0.774268	0.989545	0.706146	-0.0432723	-0.0411453	-0.00396657	0.0686319	0.999325	0.818414	0.883323	0.380274	|	-0.0154511	0.0370879	0.200929	0.287879	0.560573	0.582949	0.0897579	0.0655632	-0.0593395	0.0533129	0.163207	0.232779	0.913437	0.765298	0.0709468	0.0396909
ADORA3	0.255464	0.285531	0.237842	0.0317586	0.618036	0.259152	0.626382	0.842038	0.1663	0.185656	0.154907	-0.0529225	0.438315	0.200505	0.600576	0.902995	|	0.237326	0.304865	0.329137	-0.0341045	0.270747	0.0618028	0.0283701	0.461665	0.147799	0.206055	0.251844	-0.121841	0.137235	0.0284406	0.0233953	0.870897
ADPGK	-0.0536467	-0.0208659	-0.0283952	-0.0814538	0.753563	0.80606	0.939696	0.517714	-0.0410189	-0.0187376	-0.0109384	-0.0486358	0.65576	0.8131	0.84842	0.257947	|	-0.130296	-0.126037	-0.145393	-0.189764	0.0417876	0.0234484	0.0193359	0.00922088	-0.119838	-0.127449	-0.130118	-0.166119	0.0841831	0.050733	0.0346847	0.0117707
ADPRHL1	0.0283809	0.0855176	-0.0476149	0.296216	0.878002	0.437697	0.967839	0.205365	0.0272246	0.0691131	-0.0100575	0.24335	0.854738	0.397094	0.839734	0.114597	|	0.0346687	0.019063	-0.169986	0.334831	0.554231	0.953904	0.0878952	0.0338468	0.0338854	0.00469065	-0.139082	0.280489	0.571152	0.825194	0.0658887	0.0255381
ADPRHL2	-0.00884482	0.052123	0.00931184	-0.151237	0.899813	0.295838	0.73424	0.560832	0.0251131	0.0763855	0.052296	-0.0769309	0.973492	0.610984	0.97011	0.235337	|	-0.0830652	-0.0322527	-0.100325	-0.285589	0.571646	0.868174	0.396157	0.0263117	-0.0414504	-0.0122676	-0.0598499	-0.222111	0.334588	0.705632	0.209657	0.0155878
ADPRM	-0.0761868	-0.129844	-0.0985919	-0.243405	0.58755	0.124196	0.611143	0.185382	-0.0896112	-0.137418	-0.0987131	-0.149251	0.692982	0.233869	0.67313	0.0589451	|	-0.123216	-0.182135	-0.192547	-0.346749	0.0529207	0.00398712	0.00603523	0.0025281	-0.136884	-0.188611	-0.19666	-0.259649	0.142794	0.016321	0.0274916	0.00235704
ADRA1A	0.0109644	0.0464086	0.0222046	0.0848372	0.992119	0.933054	0.894925	0.726867	0.00585299	0.00788879	-0.0190315	0.0347764	0.98709	0.600926	0.897055	0.328747	|	0.0885145	0.15924	0.169169	0.187099	0.676636	0.0420597	0.0458582	0.0434818	0.0636941	0.123648	0.134134	0.144201	0.642926	0.0316202	0.0304407	0.01844
ADRA1B	-0.103473	-0.0328064	0.112198	0.51659	0.977602	0.939554	0.603753	0.11809	-0.0221617	-0.0107188	0.106852	0.417136	0.834757	0.835431	0.661625	0.0652575	|	0.00900623	8.1196e-05	0.128531	0.511096	0.713024	0.745793	0.0769793	0.0151456	0.0697161	0.0249977	0.122508	0.419594	0.972971	0.999176	0.119805	0.0138546
ADRA1D	-0.137911	-0.0659952	-0.0232007	-0.00674246	0.733464	0.448303	0.808937	0.842846	-0.11595	-0.0555708	-0.0297437	-0.0131157	0.679988	0.499806	0.882978	0.924081	|	-0.224955	-0.0755911	-0.0709519	0.00462589	0.107095	0.18275	0.0706347	0.955101	-0.199247	-0.0637154	-0.0791259	-0.00259309	0.146355	0.213358	0.175845	0.937887
ADRB1	-0.0885903	0.0764164	0.16001	0.388107	0.764061	0.434356	0.611143	0.186694	-0.0623381	0.0750405	0.107332	0.287019	0.642196	0.504516	0.600576	0.0889133	|	-0.0684663	0.0805422	0.173671	0.501178	0.636359	0.212244	0.0866503	0.00765915	-0.0382606	0.0785432	0.121884	0.40678	0.443512	0.260016	0.0526596	0.00698538
ADRB2	0.0670202	0.104148	0.0383883	-0.110038	0.915587	0.385281	0.858091	0.485966	0.0259393	0.0890354	0.0337329	-0.0921446	0.728351	0.441237	0.867476	0.402429	|	0.0863733	0.168281	0.160042	-0.119385	0.509565	0.0242452	0.0277429	0.290144	0.048166	0.160822	0.162339	-0.0995082	0.293956	0.0602801	0.0733589	0.267706
ADRBK1	-0.0232737	0.0599586	0.0549261	0.340583	0.967235	0.442291	0.758417	0.139277	-0.0101471	0.0571446	0.047226	0.268795	0.912337	0.526382	0.768178	0.0709445	|	-0.0128861	0.0450087	0.0319648	0.366099	0.928707	0.406429	0.68821	0.0102855	0.00627412	0.0423677	0.0243441	0.311056	0.88195	0.462367	0.647208	0.0118232
ADRBK2	-0.0800909	0.0132469	0.0579486	0.177794	0.689872	0.722096	0.979637	0.827694	-0.130068	-0.0369943	0.00563367	0.05862	0.828804	0.920609	0.768075	0.435451	|	-0.15521	-0.159236	-0.174259	0.191075	0.10607	0.0227683	0.0133457	0.686779	-0.202396	-0.196336	-0.235889	0.0718623	0.306754	0.104623	0.113585	0.309166
ADRM1	0.00874366	0.13753	0.0859805	-0.000387258	0.773141	0.106575	0.617772	0.555757	0.0738333	0.171778	0.11332	0.0673876	0.983259	0.297698	0.748455	0.998059	|	-0.0752705	0.0490604	-0.0176104	-0.0650845	0.9633	0.348051	0.952156	0.969719	-0.00562414	0.0797253	0.00612376	-0.00351483	0.532436	0.650445	0.885079	0.531516
ADSL	0.0536826	0.00759603	0.0499035	0.0381903	0.868023	0.637911	0.678187	0.501776	0.0289299	0.0393646	0.0585023	0.0498198	0.732313	0.949516	0.746621	0.633519	|	-0.0287462	-0.0846945	-0.0830152	-0.0483677	0.484435	0.355848	0.260693	0.514332	-0.0489109	-0.0602377	-0.0784532	-0.0427293	0.764396	0.239456	0.290493	0.532587
ADSS	-0.037171	-0.0129358	-0.115491	-0.187845	0.847721	0.981843	0.582821	0.169348	-0.039836	-0.00263913	-0.0990802	-0.15204	0.865768	0.926568	0.626554	0.0861466	|	-0.178894	-0.24525	-0.399986	-0.412736	0.0520787	0.0195127	0.0012894	0.000746448	-0.184305	-0.240495	-0.393423	-0.396306	0.127584	0.0514521	0.0121619	0.00233711
ADSSL1	0.0303336	0.0301594	-0.050172	-0.222758	0.793989	0.729825	0.889537	0.229282	0.0707483	0.0449151	-0.0335084	-0.189007	0.932282	0.861107	0.852018	0.1459	|	-0.0234972	0.010778	-0.0771922	-0.360178	0.830877	0.830247	0.470537	0.00530884	0.0238076	0.0195809	-0.0586817	-0.331999	0.866374	0.918485	0.408867	0.00965148
ADTRP	0.038926	-0.310074	-0.235311	-0.078815	0.952689	0.381024	0.602581	0.750885	0.0240574	-0.144103	-0.177584	-0.0787866	0.918415	0.154968	0.620252	0.764603	|	0.0302676	-0.329153	-0.3853	-0.105539	0.893342	0.138491	0.00812195	0.491813	0.0161522	-0.171392	-0.338231	-0.114504	0.836255	0.018415	0.020658	0.614539
AEBP1	0.426637	0.179986	0.20855	0.0343533	0.219112	0.622638	0.644812	0.758069	0.399545	0.123908	0.205812	0.0938156	0.250113	0.536078	0.710791	0.917293	|	0.610053	0.403763	0.494387	0.265904	0.00868209	0.0414889	0.00612689	0.0948493	0.589984	0.347617	0.506638	0.341108	0.034177	0.049234	0.0257385	0.261486
AEBP2	-0.0601992	-0.0873835	-0.0551923	-0.00258401	0.868967	0.225631	0.628504	0.911438	-0.0394093	-0.0927369	-0.07469	-0.0123718	0.783264	0.34286	0.761562	0.980106	|	-0.0660395	-0.138973	-0.109013	-0.00737794	0.551378	0.00988904	0.0482576	0.856894	-0.0468044	-0.139888	-0.110636	-0.0127126	0.459535	0.0271139	0.0971622	0.927925
AEN	0.0494067	0.134628	0.113902	0.0341636	0.807441	0.212881	0.654446	0.889347	0.0617455	0.134652	0.0924822	0.0239569	0.864481	0.354675	0.672576	0.844101	|	0.0645139	0.177885	0.207944	0.0862454	0.314563	0.0143014	0.017758	0.423973	0.0877214	0.18374	0.193652	0.0814403	0.576059	0.0615979	0.0450532	0.50401
AES	-0.0550927	0.0495455	0.0589477	0.328331	0.793983	0.386501	0.816897	0.150786	-0.0408487	0.0588324	0.0366215	0.25974	0.727548	0.589773	0.746621	0.0813354	|	-0.104452	-0.00662562	-0.00141983	0.314487	0.145315	0.947967	0.724105	0.0444533	-0.0831758	0.00409587	-0.0224812	0.246417	0.146213	0.930932	0.98616	0.0289512
AFAP1	-0.168571	-0.0493876	0.0444469	-0.0236672	0.531226	0.876213	0.801217	0.908392	-0.12726	-0.0143794	0.0362258	-0.0164204	0.489286	0.57061	0.789276	0.849177	|	-0.196252	-0.0823075	0.00532202	0.00255717	0.0957477	0.312156	0.980761	0.872189	-0.145819	-0.0495688	-0.00151855	0.0147023	0.0957737	0.136682	0.946034	0.980864
AFAP1L1	0.0622399	-0.014121	0.048367	0.0508949	0.752581	0.937759	0.842337	0.458894	0.0418471	0.00609562	0.0268495	0.0455261	0.631001	0.874965	0.748805	0.419188	|	0.111513	0.0578938	0.13057	0.142633	0.0673202	0.0813156	0.0255603	0.00676116	0.0993872	0.0788742	0.117863	0.144965	0.101742	0.270515	0.0327425	0.0167886
AFAP1L2	0.0816191	0.014815	-0.0113326	-0.00820655	0.812158	0.782111	0.987048	0.741712	0.0654208	0.0273526	-0.00423428	0.041157	0.758575	0.90883	0.968621	0.954514	|	0.183795	0.0634015	0.0730471	0.185439	0.0757404	0.141663	0.204156	0.0159773	0.192039	0.0882043	0.0985434	0.255605	0.15192	0.381481	0.455533	0.131139
AFF1	0.125232	0.0369658	0.00349606	-0.00265341	0.327715	0.921775	0.978809	0.960172	0.10672	0.0108692	0.00469758	-0.00556837	0.341304	0.747551	0.985806	0.97938	|	0.182948	0.125115	0.171392	0.0677716	0.0198525	0.0948181	0.0129836	0.269006	0.158989	0.108672	0.180221	0.0721067	0.0499842	0.0890685	0.0394473	0.326914
AFF2	-0.0667871	-0.0896429	0.0151179	0.233608	0.864828	0.136003	0.836488	0.455183	-0.0636233	-0.1334	-0.0444589	0.139153	0.868159	0.425498	0.962469	0.204163	|	-0.166232	-0.0959802	-0.0323716	0.260163	0.172214	0.0260156	0.212261	0.200623	-0.16749	-0.135334	-0.0910867	0.167855	0.295889	0.190424	0.728487	0.0837851
AFF3	-0.085209	-0.010092	0.0132552	0.402923	0.683503	0.700936	0.890578	0.216611	-0.0928753	-0.0364305	-0.0272463	0.293273	0.750689	0.944297	0.962801	0.100106	|	-0.105409	0.00335512	0.0151258	0.387022	0.155767	0.858146	0.68728	0.104473	-0.122143	-0.0139996	-0.0307574	0.272387	0.356374	0.971571	0.873118	0.0489545
AFF4	-0.0195019	-0.0491338	0.0129325	-0.0497078	0.935317	0.275003	0.997008	0.490469	-0.0125196	-0.063143	-0.000629771	-0.0489903	0.88938	0.508321	0.939797	0.488346	|	-0.066822	-0.0614169	-0.0125166	-0.100834	0.185412	0.0505029	0.554466	0.042022	-0.0625228	-0.0756818	-0.0265996	-0.104699	0.248868	0.176321	0.822147	0.0906681
AFG3L1P	0.0463251	0.0698551	0.0170848	-0.150581	0.883911	0.276692	0.82479	0.466576	0.0297887	0.0911716	0.042931	-0.0957625	0.805619	0.543788	0.956174	0.242287	|	0.129377	0.174144	0.177591	-0.056353	0.104319	0.0044471	0.010706	0.965454	0.117702	0.199636	0.206991	0.00491233	0.15464	0.0362059	0.0729307	0.642088
AFG3L2	-0.028393	-0.015449	-0.00357122	-0.0230895	0.952689	0.910037	0.930471	0.867116	-0.0132969	-0.0124349	-0.0144091	-0.0196272	0.881476	0.903972	0.987553	0.841629	|	-0.22236	-0.25507	-0.292018	-0.1983	0.0565775	0.0146002	0.00387324	0.0229175	-0.21269	-0.258682	-0.312616	-0.206353	0.113982	0.0457481	0.0290346	0.0648836
AFG3L2P1	-0.0319952	-0.0101018	-0.0100539	0.0149847	0.984566	0.849274	0.974474	0.884003	0.00673262	-0.019084	0.0069546	0.0177033	0.888836	0.930616	0.962972	0.887155	|	-0.00619248	-0.00552299	-0.00732432	0.02663	0.785453	0.933809	0.965386	0.756729	0.02222	-0.00611012	0.00348112	0.0245271	0.9524	0.948904	0.935764	0.753075
AFMID	0.0317981	0.035171	-0.0889649	-0.195663	0.918012	0.943352	0.628676	0.472222	-0.031926	0.0089712	-0.0906072	-0.149563	0.912962	0.79062	0.712536	0.346402	|	-0.0142086	0.019533	-0.133421	-0.351357	0.446147	0.915395	0.0414514	0.0383843	-0.0703959	-0.00745056	-0.13691	-0.312985	0.908422	0.806936	0.0952565	0.0483625
AFTPH	0.0204502	-0.00817183	0.0453207	0.0681468	0.965676	0.705233	0.991324	0.597362	-0.0103468	-0.0301233	0.00190628	0.0448484	0.921971	0.948177	0.79736	0.431892	|	-0.0821631	-0.15923	-0.159178	-0.044175	0.116041	0.0113721	0.011124	0.292716	-0.117607	-0.185795	-0.208802	-0.0766106	0.39656	0.0735059	0.110155	0.639902
AGA	0.0675417	0.0199482	-0.0884843	-0.276738	0.812947	0.795801	0.99756	0.426039	0.0806132	0.0441665	0.00134351	-0.170914	0.852607	0.932814	0.81237	0.185942	|	-0.0834287	-0.120267	-0.26296	-0.599354	0.627087	0.35606	0.151991	0.0057973	-0.0709527	-0.104358	-0.179273	-0.515933	0.642664	0.382091	0.0731361	0.00670967
AGAP1	0.0161437	0.0956621	0.0539427	-0.00184639	0.984974	0.400641	0.799322	0.945587	0.00551021	0.0522147	0.0297874	-0.00663069	0.950364	0.230598	0.709089	0.984705	|	0.1187	0.158855	0.140146	0.0414312	0.158707	0.0120933	0.0140183	0.501246	0.107161	0.119617	0.117288	0.0390666	0.224008	0.014107	0.0251346	0.548053
AGAP1-IT1	0.00184316	0.110897	-0.0244721	-0.0265606	0.914233	0.485484	0.948165	0.857563	-0.0240462	0.0742731	-0.0149229	-0.0219617	0.995927	0.419452	0.936366	0.822906	|	0.14612	0.215657	0.0950965	-0.0248591	0.194668	0.0177146	0.156484	0.848485	0.121518	0.183237	0.110065	-0.0159636	0.20829	0.0346209	0.352857	0.7939
AGAP2	-0.126744	0.0728866	0.0757004	0.831854	0.76864	0.413901	0.644812	0.105143	-0.093003	0.0919452	0.0967625	0.723688	0.677715	0.638525	0.781641	0.0722852	|	-0.0260818	0.176991	0.226384	0.958145	0.939926	0.0177614	0.00487002	0.00349517	0.0114381	0.205604	0.249863	0.863494	0.883136	0.0926622	0.0412449	0.00773168
AGAP3	-0.0464036	0.172136	0.145961	0.279131	0.946138	0.135945	0.572667	0.193638	-0.022584	0.155721	0.13982	0.213398	0.881476	0.233468	0.636202	0.0930209	|	0.000968182	0.237863	0.25482	0.455815	0.788008	0.00391069	0.00304193	0.00230361	0.0281319	0.227582	0.250674	0.398941	0.994717	0.0177055	0.0206536	0.00414097
AGAP4	0.0333993	0.0584178	0.00736087	-0.00521224	0.833195	0.456834	0.989238	0.909413	0.0527798	0.0721812	0.00319773	0.0141269	0.912138	0.680517	0.97772	0.965591	|	0.053446	0.0903501	0.0797219	0.0292558	0.414844	0.0971471	0.325615	0.495393	0.0682256	0.110822	0.0719178	0.0496572	0.626058	0.303839	0.374783	0.740341
AGAP5	-0.0902993	0.0813708	0.0291036	-0.0655677	0.63721	0.40948	0.877276	0.848712	-0.0712461	0.0699702	0.0276868	-0.0218471	0.513526	0.431504	0.891825	0.513986	|	-0.0197361	0.11149	0.0893517	-0.0519862	0.955741	0.0804667	0.159732	0.893902	-0.00478155	0.107402	0.0868134	-0.0104232	0.83805	0.135281	0.244499	0.550592
AGAP6	-0.0274596	0.0165941	0.0260246	0.0186647	0.982637	0.866984	0.686598	0.607717	0.00603511	0.0192227	0.0503695	0.0408619	0.885706	0.911757	0.883159	0.815492	|	-0.00961273	0.0264777	0.0350235	0.0282171	0.820458	0.67895	0.317575	0.421047	0.0151152	0.0274623	0.0548029	0.0463419	0.909181	0.754818	0.629506	0.68062
AGAP7P	-0.15622	-0.125285	-0.159175	-0.0249435	0.792152	0.70771	0.628028	0.68616	-0.107712	-0.0847929	-0.185479	-0.0801746	0.697864	0.656786	0.738343	0.916932	|	-0.144252	-0.15916	-0.167961	-0.0321605	0.464639	0.387197	0.158814	0.530856	-0.10597	-0.116957	-0.193645	-0.08646	0.414453	0.333894	0.316038	0.864008
AGAP9	-0.0135729	-0.011744	-0.114877	0.0194218	0.947775	0.823585	0.81357	0.83956	-0.0333727	-0.0430383	-0.0758451	0.0377752	0.983383	0.967039	0.763328	0.919975	|	-0.0159997	0.0127843	-0.102439	0.0217677	0.830916	0.895899	0.591176	0.752794	-0.0324901	-0.015824	-0.0634764	0.0390539	0.936431	0.930932	0.452387	0.887379
AGBL3	-0.0314607	-0.0939826	-0.0697372	-0.144721	0.803138	0.186953	0.655447	0.183813	-0.0437359	-0.105866	-0.0753173	-0.126924	0.872727	0.381893	0.744563	0.133473	|	-0.0615098	-0.167507	-0.129896	-0.209241	0.227352	0.00373061	0.0254094	0.0044207	-0.0714161	-0.181329	-0.137937	-0.195948	0.395797	0.0286048	0.0845755	0.00985757
AGBL4	-0.170557	-0.250766	-0.224803	0.305199	0.531226	0.103682	0.506665	0.559026	-0.139802	-0.204715	-0.254221	0.190202	0.50161	0.154968	0.600576	0.333593	|	-0.229781	-0.306835	-0.278329	0.315227	0.0425686	0.00352924	0.00274495	0.369302	-0.207445	-0.269924	-0.305647	0.208239	0.0789445	0.0105652	0.0225443	0.24125
AGBL5	0.0249304	-0.0356883	-0.0265622	-0.0696466	0.633621	0.921535	0.944953	0.575129	0.0473221	0.00707333	0.0107284	-0.0365969	0.842143	0.571579	0.852538	0.207579	|	0.0257291	-0.0335438	-0.0500799	-0.0835221	0.223765	0.898864	0.828312	0.39303	0.0508854	0.00563806	-0.0113357	-0.0443343	0.626586	0.447274	0.327165	0.118466
AGFG1	-0.0386733	-0.0427174	-0.0308989	-0.0350273	0.872123	0.386068	0.693027	0.37205	-0.0295729	-0.0562256	-0.0460574	-0.0598367	0.815163	0.600284	0.819525	0.575802	|	-0.0997365	-0.0982738	-0.104747	-0.115198	0.138454	0.014451	0.0105321	0.00937945	-0.0920489	-0.114081	-0.122104	-0.138924	0.190669	0.0629914	0.0541999	0.0445242
AGFG2	0.0836064	0.152311	0.1737	0.0813481	0.54136	0.190641	0.506665	0.567758	0.0977687	0.119555	0.165656	0.0601456	0.662682	0.234045	0.586515	0.413868	|	0.144221	0.211853	0.215322	0.123918	0.0343872	0.00595535	0.00380931	0.132659	0.16014	0.189202	0.206561	0.108749	0.130402	0.0191113	0.0168002	0.130861
AGGF1	-0.0162763	-0.0973276	-0.0418314	-0.0490997	0.833346	0.0848668	0.644812	0.299145	-0.0290526	-0.0923493	-0.0461952	-0.0561149	0.925956	0.164121	0.746707	0.37268	|	-0.136133	-0.233067	-0.219892	-0.146959	0.0430422	0.00116456	0.00172574	0.00227737	-0.146161	-0.23628	-0.227128	-0.159825	0.138073	0.0102948	0.0166054	0.0127046
AGK	-0.114858	-0.0789397	-0.0332948	-0.0495142	0.54136	0.250286	0.731346	0.455857	-0.0734883	-0.0780666	-0.0420532	-0.0557849	0.423178	0.362184	0.841912	0.540407	|	-0.247906	-0.264053	-0.286023	-0.170491	0.0214272	0.00260075	0.00201035	0.00562106	-0.210727	-0.266831	-0.304229	-0.187793	0.0509212	0.0156739	0.0192128	0.0317067
AGKP1	-0.331415	-0.148108	-0.151015	-0.126484	0.77905	0.716585	0.893823	0.934522	-0.273759	-0.169737	-0.113612	-0.0414117	0.743782	0.821149	0.88499	0.767487	|	-0.314049	-0.12385	-0.136348	-0.104322	0.467067	0.61793	0.751024	0.959573	-0.255643	-0.145724	-0.0958379	-0.0158436	0.464995	0.737951	0.708509	0.762632
AGL	-0.14338	-0.135699	-0.166558	-0.0666615	0.761233	0.228532	0.568053	0.393171	-0.0855315	-0.126073	-0.143395	-0.103076	0.582507	0.256152	0.600576	0.575169	|	-0.256755	-0.245588	-0.298334	-0.173783	0.0702358	0.0047837	0.0022316	0.0196574	-0.197602	-0.238516	-0.277201	-0.211446	0.0808317	0.0138067	0.0121664	0.0861046
AGMAT	0.00385696	0.0421389	-0.00422106	0.00485476	0.977989	0.601473	0.872155	0.825482	-0.0065386	0.0329096	-0.0215188	0.0164876	0.98709	0.591064	0.982527	0.952781	|	0.0445271	0.0583555	0.0182463	0.0610278	0.552445	0.196972	0.99124	0.122508	0.0335842	0.0508246	0.000558913	0.0749637	0.508047	0.223639	0.741037	0.278341
AGMO	0.0445152	0.00618429	-0.107874	-0.295472	0.945249	0.79004	0.598782	0.158409	0.019286	0.0259799	-0.0868662	-0.267197	0.846043	0.964864	0.645348	0.130894	|	0.0630295	0.0357459	-0.0400778	-0.277484	0.61502	0.32928	0.801822	0.0502779	0.0403184	0.0536275	-0.0176048	-0.252938	0.482705	0.591734	0.632432	0.0803277
AGO1	0.0127677	0.03223	0.00959027	0.009876	0.848409	0.619032	0.94745	0.610065	0.0244252	0.0232742	0.00612118	0.0288808	0.941439	0.601387	0.937186	0.882716	|	0.0460561	0.0539793	0.0359897	0.0616368	0.178046	0.123373	0.230141	0.0412306	0.0579754	0.0449132	0.0335807	0.0885777	0.413529	0.158981	0.323229	0.222296
AGO2	0.0475377	0.0493636	0.0366099	-0.146324	0.92915	0.389777	0.798597	0.391137	0.0187285	0.053612	0.033137	-0.117983	0.773186	0.510835	0.823205	0.306632	|	0.106006	0.103703	0.128903	-0.13524	0.217824	0.0153965	0.0131609	0.275375	0.0777772	0.109409	0.128544	-0.107892	0.160858	0.0426616	0.0502196	0.255751
AGO3	0.0344824	0.0150698	-0.00138666	-0.164596	0.974234	0.852539	0.940129	0.159479	0.00589792	-0.0131603	-0.00935721	-0.154917	0.774117	0.859064	0.993571	0.126294	|	0.0694003	0.0409612	0.0283105	-0.164823	0.351284	0.717223	0.632237	0.0315339	0.0390106	0.0155729	0.0197425	-0.161739	0.186086	0.376551	0.573629	0.0609988
AGO4	0.0472706	-0.031104	-0.0378529	-0.0347633	0.61813	0.477611	0.748174	0.757021	0.0502247	-0.0422863	-0.0405487	-0.0241073	0.660953	0.696714	0.811427	0.625365	|	0.0409796	-0.0366498	-0.0284142	-0.045288	0.283496	0.202884	0.53491	0.560623	0.0436583	-0.049224	-0.0303301	-0.0315375	0.397396	0.42743	0.628368	0.43176
AGPAT1	-0.0408717	-0.00379282	-0.034319	0.0167215	0.899813	0.978903	0.803558	0.907169	-0.0261257	0.00245093	-0.0335656	-0.012528	0.827808	0.976669	0.844477	0.865274	|	-0.0446974	0.0024415	-0.0467656	0.0522003	0.703245	0.911198	0.403113	0.657987	-0.0256367	0.00582509	-0.0431547	0.030323	0.548875	0.969919	0.463982	0.484348
AGPAT2	-0.0401583	0.0797759	0.0609548	0.147394	0.963112	0.362483	0.644812	0.452422	0.0187093	0.122064	0.122219	0.0963565	0.913073	0.696576	0.863829	0.219027	|	-0.0280668	0.133614	0.130962	0.264409	0.697201	0.0515034	0.0393366	0.0219858	0.0422559	0.174769	0.197065	0.22015	0.847243	0.253769	0.271119	0.0161482
AGPAT3	0.00345021	0.0480797	-0.00633394	0.0231165	0.775687	0.335632	0.981699	0.785211	0.0345422	0.0476135	-0.00330796	0.0212237	0.985763	0.478533	0.967089	0.745713	|	0.0319485	0.0578832	-0.00473388	0.0791033	0.129125	0.089777	0.999928	0.107581	0.067967	0.0563995	-2.6211e-06	0.0833834	0.555411	0.175237	0.927642	0.165709
AGPAT4	-0.00718186	0.0297555	-0.0684435	-0.276288	0.904352	0.78202	0.884998	0.240314	-0.0283931	0.0335518	-0.030087	-0.216273	0.983259	0.859231	0.777486	0.144877	|	-0.093931	-0.0526466	-0.176949	-0.503863	0.119143	0.466401	0.0518339	0.0024638	-0.120975	-0.0596642	-0.160408	-0.463317	0.336861	0.620924	0.0819294	0.00620195
AGPAT4-IT1	0.0513501	0.0649251	0.00145186	-0.284372	0.89588	0.582119	0.997533	0.355479	0.0362406	0.0685321	0.00111599	-0.203141	0.83792	0.695118	0.997943	0.209749	|	0.10101	0.0949936	0.0311896	-0.412461	0.308502	0.192053	0.75751	0.0304596	0.0847361	0.101213	0.0295435	-0.340087	0.306754	0.319019	0.800827	0.0290989
AGPAT5	0.029067	-0.086653	-0.110084	-0.14757	0.758779	0.498386	0.628965	0.185225	0.0551136	-0.0576788	-0.0810483	-0.128557	0.893229	0.394177	0.630373	0.12538	|	-0.0327803	-0.118193	-0.175487	-0.227237	0.988131	0.133814	0.040019	0.00428744	-0.00123277	-0.0993495	-0.142808	-0.209223	0.738127	0.140804	0.0404366	0.00988359
AGPAT6	0.0147991	0.0203194	0.00383458	-0.0583441	0.848409	0.874067	0.996948	0.72116	0.0232284	0.0108294	0.000576458	-0.0304358	0.920513	0.800237	0.980646	0.486534	|	-0.0264015	-0.0323699	-0.0669915	-0.111781	0.782805	0.292587	0.0824752	0.122206	-0.0136974	-0.043003	-0.0723399	-0.0880143	0.640536	0.526461	0.180383	0.103264
AGPAT9	0.0354554	0.0112982	0.0189199	0.0403153	0.992721	0.920763	0.956446	0.990553	-0.00254473	0.0158434	-0.0114684	0.00219632	0.855912	0.95929	0.943861	0.798326	|	0.0242822	-0.128406	-0.179825	-0.0235914	0.756033	0.154747	0.0126559	0.472905	-0.021572	-0.139807	-0.216902	-0.0733442	0.777513	0.290061	0.0902016	0.865
AGPS	0.0112131	-0.00577761	-0.0465111	-0.126643	0.962118	0.869416	0.686598	0.3014	0.0100761	-0.0139874	-0.0500839	-0.0961497	0.953329	0.95702	0.777192	0.170317	|	-0.111874	-0.126324	-0.206896	-0.280558	0.140836	0.0256972	0.00244795	0.00242751	-0.111609	-0.139747	-0.214063	-0.262056	0.244448	0.0916069	0.0188798	0.00541234
AGRN	0.160497	0.228845	0.102393	0.0325249	0.638022	0.11419	0.657463	0.723565	0.138468	0.264798	0.140946	0.0604521	0.603923	0.291375	0.804713	0.868588	|	0.283876	0.392546	0.320733	0.236709	0.0414848	0.00157879	0.00543613	0.0287499	0.276278	0.434166	0.366734	0.280556	0.100666	0.0166769	0.0510091	0.131828
AGT	0.122906	-0.133195	-0.177471	-0.114085	0.657237	0.548871	0.709867	0.493502	0.144978	-0.112744	-0.128408	-0.125321	0.761086	0.578882	0.663197	0.503167	|	0.0529736	-0.044172	-0.105272	-0.161915	0.577089	0.843359	0.760237	0.174561	0.0788811	-0.0301683	-0.0460261	-0.173785	0.785799	0.801595	0.459447	0.243205
AGTPBP1	0.0175851	-0.00059523	-0.0885637	-0.303572	0.944581	0.946099	0.790636	0.286959	0.0172262	0.00737521	-0.0518279	-0.197102	0.949153	0.996569	0.679159	0.0961774	|	-0.0807999	-0.111517	-0.211477	-0.361987	0.36315	0.107136	0.0195386	0.0549198	-0.0745613	-0.110762	-0.176861	-0.252461	0.437619	0.179251	0.0225699	0.014649
AGTRAP	0.0771002	0.0419932	-0.0524592	-0.18994	0.607902	0.877672	0.974117	0.584893	0.147474	0.0289815	0.0133972	-0.110701	0.838686	0.86069	0.893271	0.332289	|	0.0680191	0.147276	0.0502579	-0.238472	0.198608	0.224947	0.340585	0.259533	0.150894	0.129557	0.113709	-0.157663	0.66843	0.234849	0.723672	0.141229
AHCTF1	0.00566125	-0.0101684	0.0452995	0.0531843	0.997801	0.943733	0.799599	0.501749	0.000650524	-0.00664288	0.0342764	0.0417893	0.975615	0.905883	0.724724	0.272283	|	-0.0346729	-0.045956	0.00120016	0.0182118	0.386137	0.379725	0.853928	0.959731	-0.0440697	-0.0413495	-0.0102931	0.00273721	0.585596	0.300027	0.983817	0.710734
AHCY	0.00983558	0.0730734	-0.00532516	-0.0910739	0.867279	0.270684	0.867018	0.28998	0.0239136	0.0673967	0.0209547	-0.0641908	0.962112	0.307289	0.972168	0.133596	|	-0.0658419	0.0256472	-0.0914913	-0.146898	0.452792	0.766729	0.189934	0.00759193	-0.0447867	0.0160618	-0.0659679	-0.123597	0.359825	0.65952	0.0846105	0.00814771
AHCYL1	0.0785949	-0.245295	-0.153865	-0.0436413	0.762965	0.15287	0.675642	0.526891	0.104274	-0.200231	-0.110631	-0.0839014	0.841889	0.198118	0.633045	0.73829	|	0.0141838	-0.189774	-0.126275	-0.09281	0.799135	0.142392	0.448537	0.154529	0.0363391	-0.149524	-0.0792774	-0.131444	0.941511	0.106271	0.219859	0.349915
AHCYL2	0.094737	0.0109714	0.0563039	0.171317	0.870463	0.715118	0.85956	0.28965	0.029748	-0.0308449	0.0251273	0.102749	0.479803	0.930078	0.709089	0.0761047	|	0.103369	0.0713472	0.156875	0.248169	0.550957	0.540461	0.0281491	0.00984021	0.0355032	0.0378199	0.132972	0.18643	0.105713	0.302914	0.0250105	0.00355425
AHDC1	0.04754	0.172179	0.131522	0.23866	0.766165	0.136494	0.565573	0.166172	0.0882972	0.191649	0.174281	0.225787	0.893772	0.311056	0.698536	0.114764	|	0.2469	0.413626	0.466791	0.571399	0.0399263	0.00151466	0.00118284	0.000755746	0.295927	0.445608	0.519103	0.579414	0.158938	0.0155108	0.0145326	0.00340666
AHI1	-0.046978	-0.124349	-0.0465119	0.131264	0.926031	0.415628	0.920759	0.378253	-0.0249528	-0.0954819	-0.0269877	0.117611	0.846684	0.39877	0.882852	0.326848	|	-0.11746	-0.198192	-0.126477	0.0920373	0.194233	0.029862	0.169729	0.486881	-0.106507	-0.179611	-0.122115	0.0714235	0.2351	0.0491154	0.249813	0.436756
AHNAK	0.276884	0.046997	0.0543808	-0.0254132	0.309571	0.993901	0.892768	0.753628	0.210866	-0.00218502	0.0484349	-0.0611684	0.284992	0.885445	0.886015	0.902145	|	0.360308	0.242106	0.364955	0.0847837	0.01629	0.226443	0.0207418	0.652098	0.301042	0.19434	0.351596	0.0659238	0.0423848	0.196504	0.0375154	0.596203
AHNAK2	0.076752	0.0278109	0.0170002	0.307151	0.575271	0.57022	0.859831	0.340864	0.113677	0.0698278	0.0392132	0.254725	0.728351	0.883923	0.960488	0.252213	|	-0.00316706	-0.0950761	-0.199533	0.294544	0.794258	0.543316	0.0709807	0.208028	0.0282968	-0.0630141	-0.187799	0.239873	0.981191	0.410481	0.104266	0.182681
AHR	-0.0454909	-0.0293584	-0.0549187	-0.186495	0.983058	0.968629	0.803817	0.460655	-0.00713901	-0.00484162	-0.0451437	-0.127166	0.834684	0.833553	0.809771	0.289349	|	-0.108071	-0.0887744	-0.129183	-0.330521	0.380789	0.260971	0.0609377	0.0273756	-0.0661788	-0.0681184	-0.121557	-0.282081	0.231193	0.246144	0.117644	0.0304407
AHSA1	0.0178188	0.147581	0.221371	0.168528	0.922155	0.600721	0.715661	0.65406	-0.0514324	0.0959486	0.123089	0.100279	0.979319	0.478016	0.620252	0.383094	|	-0.0418185	0.0365476	0.0574615	0.0189486	0.446708	0.914278	0.751749	0.715631	-0.116059	-0.0158511	-0.0488929	-0.065605	0.844113	0.823184	0.727965	0.926932
AHSA2	0.0316132	0.0423582	-0.0391457	-0.191698	0.984566	0.751426	0.98532	0.628196	0.0100809	0.0450653	-0.00652154	-0.102675	0.941772	0.822467	0.908704	0.313894	|	0.111899	0.112119	0.0730346	-0.237448	0.429322	0.154526	0.258438	0.288274	0.0908607	0.117325	0.106269	-0.152128	0.430547	0.266155	0.542292	0.129192
AIDA	0.0552519	-0.0241962	-0.0932033	-0.184357	0.944373	0.37293	0.506665	0.144614	0.0170962	-0.0687054	-0.123885	-0.208092	0.786116	0.846722	0.660622	0.18145	|	0.0739294	0.0040796	-0.0686962	-0.24789	0.607773	0.457357	0.0951256	0.00455539	0.0357062	-0.0420962	-0.0965184	-0.277269	0.372955	0.958482	0.351831	0.0283203
AIF1	-0.0811693	-0.0239937	0.181807	-0.166094	0.898016	0.948443	0.717643	0.462857	-0.0840512	-0.0213204	0.172846	-0.216316	0.900533	0.956331	0.775724	0.592051	|	-0.218519	-0.179637	0.0376182	-0.462771	0.276697	0.274163	0.909531	0.0171671	-0.223195	-0.18106	0.0240808	-0.538293	0.390092	0.401381	0.887224	0.0784733
AIF1L	0.0400518	0.221582	-0.0566217	-0.389296	0.915587	0.113871	0.944599	0.381934	0.036219	0.227236	0.032636	-0.255666	0.904466	0.253013	0.920885	0.180062	|	0.0315921	0.292268	0.0665133	-0.395197	0.655685	0.0104554	0.256626	0.201402	0.052396	0.28583	0.166824	-0.266895	0.836255	0.0370725	0.732621	0.094356
AIFM1	-0.0368472	0.0113376	-0.0487261	-0.0541995	0.774928	0.874873	0.944599	0.415372	-0.0365049	0.0131088	-0.0112027	-0.0388957	0.759506	0.906207	0.749075	0.253072	|	-0.102645	-0.0848768	-0.149244	-0.140468	0.0640289	0.127631	0.0349658	0.00384957	-0.0993881	-0.0851448	-0.119648	-0.131159	0.113046	0.181022	0.0285136	0.00829394
AIFM2	-0.00815868	-0.0312101	-0.0332813	0.0516399	0.977411	0.577568	0.947595	0.495518	0.00767027	-0.0402679	0.0118787	0.0409009	0.974376	0.77139	0.863983	0.369427	|	0.0484688	0.0513542	0.0538092	0.127613	0.279176	0.438252	0.0800304	0.0124051	0.0649913	0.045781	0.102338	0.121474	0.533801	0.48494	0.464705	0.0224986
AIFM3	0.174921	0.21113	0.170583	0.343204	0.465922	0.17007	0.579724	0.147491	0.200349	0.192821	0.178272	0.286715	0.611951	0.270143	0.658081	0.0846887	|	0.256906	0.330306	0.339433	0.607478	0.0307511	0.00423118	0.00367867	0.000848416	0.294117	0.310637	0.359232	0.575222	0.129387	0.0192049	0.0251687	0.00288357
AIG1	-0.0610785	-0.106076	-0.0966622	-0.173123	0.764061	0.185993	0.582821	0.0861467	-0.0643377	-0.102288	-0.0906783	-0.181263	0.798439	0.313724	0.655702	0.0855766	|	-0.162346	-0.22622	-0.258584	-0.32692	0.0499742	0.00227458	0.00145669	0.000521345	-0.172365	-0.223902	-0.259315	-0.347364	0.140008	0.0153543	0.0141599	0.00235704
AIMP1	-0.0762115	-0.0838558	-0.0728504	-0.225763	0.878002	0.356714	0.686593	0.11809	-0.0322252	-0.0650375	-0.0635083	-0.183453	0.632804	0.352653	0.722901	0.0616083	|	-0.15822	-0.130776	-0.149927	-0.3448	0.137649	0.028201	0.0245267	0.000867326	-0.107785	-0.119244	-0.139958	-0.306795	0.09106	0.0488502	0.0548142	0.00233067
AIMP1P1	0.018513	-0.0857372	0.0259783	0.192631	0.992763	0.558342	0.989545	0.573443	-0.00372596	-0.0672825	0.004226	0.0867883	0.961299	0.488168	0.939797	0.196441	|	0.0112134	-0.112424	-0.0120223	0.211668	0.778764	0.253353	0.717376	0.357173	-0.0303296	-0.0857263	-0.033848	0.100837	0.935602	0.172381	0.915566	0.0894365
AIMP2	-0.14733	-0.00456163	-0.0112471	-0.122989	0.832842	0.622638	0.985391	0.712536	-0.0491768	0.047066	0.00508019	-0.049312	0.404708	0.979661	0.966913	0.306656	|	-0.26045	-0.076941	-0.085009	-0.217536	0.0771567	0.707099	0.334003	0.0966521	-0.159078	-0.0275259	-0.0701582	-0.150841	0.0549293	0.34409	0.290007	0.0411553
AIP	0.0216732	0.1755	0.113031	-0.0629982	0.964187	0.19596	0.62987	0.73789	0.0142103	0.128172	0.0880498	-0.0449226	0.946118	0.200505	0.655702	0.619146	|	-0.0324528	0.0962359	0.0163372	-0.0861221	0.682269	0.603457	0.910272	0.417062	-0.0353555	0.0442477	-0.00984707	-0.0717235	0.772384	0.312985	0.874747	0.389011
AIPL1	0.0709998	0.00358585	0.0218128	-0.0442743	0.765426	0.716776	0.999071	0.694867	0.0429443	0.0348561	0.000164613	-0.0285982	0.547152	0.983996	0.906703	0.537637	|	0.126369	0.0237032	0.111347	0.0361603	0.0843081	0.339822	0.0897118	0.366254	0.0949324	0.0541199	0.0924701	0.0506759	0.0705355	0.763951	0.0892307	0.601474
AJAP1	-0.027782	0.034477	0.0849302	0.367728	0.983058	0.711626	0.88844	0.174098	-0.00822197	0.0344915	0.030424	0.27946	0.926263	0.735246	0.696455	0.0848705	|	-0.0505324	0.0306946	0.086623	0.38214	0.708872	0.578039	0.688945	0.0317022	-0.0328822	0.0350435	0.0306495	0.301833	0.630583	0.636831	0.251031	0.0215266
AK1	0.0841412	-0.0116474	0.0345398	0.0405145	0.608579	0.93505	0.692321	0.533529	0.115816	0.00890043	0.0451602	0.0561806	0.750899	0.930859	0.809771	0.646648	|	0.0293777	-0.0628811	-0.042982	0.013001	0.49117	0.427674	0.589844	0.681911	0.0697444	-0.0487876	-0.0312221	0.0288717	0.829503	0.402831	0.51145	0.87613
AK2	0.054543	0.0553105	0.0504098	-0.172876	0.569471	0.400576	0.617789	0.285637	0.0619229	0.0557416	0.0726645	-0.121909	0.639433	0.468592	0.748105	0.141582	|	0.0289238	0.0401215	0.0384784	-0.272865	0.443111	0.396452	0.23546	0.00844706	0.0376917	0.0391638	0.0602474	-0.227227	0.62649	0.432215	0.500612	0.00916186
AK3	-0.00765531	-0.125796	-0.10844	-0.124074	0.897509	0.0848668	0.510413	0.106798	-0.0284412	-0.138432	-0.104407	-0.157335	0.980193	0.200438	0.600576	0.166504	|	-0.0348442	-0.0852341	-0.0565337	-0.168459	0.394488	0.0534592	0.3964	0.00202524	-0.0560884	-0.0997962	-0.0486011	-0.204562	0.691157	0.200273	0.400633	0.0210647
AK3P2	-0.0711901	0.0263668	-0.0360146	-0.0417192	0.93893	0.834598	0.874325	0.751467	-0.0238482	0.0291436	-0.0377135	-0.0411976	0.763587	0.88813	0.912017	0.754354	|	-0.0234283	0.0795251	0.0664868	0.0110093	0.769406	0.252179	0.436509	0.945276	0.0293584	0.0886834	0.0676114	0.00711219	0.849933	0.430026	0.537169	0.932863
AK3P3	0.0910334	-0.0404393	0.0811596	0.0313948	0.969775	0.920763	0.814812	0.970721	0.0172685	-0.014852	0.0516658	-0.00696205	0.750899	0.817783	0.764	0.849235	|	0.117529	-0.0340604	0.120979	0.0198702	0.746689	0.973905	0.245874	0.873277	0.0372482	-0.00308477	0.0900759	-0.018115	0.331408	0.746631	0.206315	0.882848
AK3P5	0.0600047	0.121351	-0.0535608	0.00547015	0.993809	0.958457	0.842646	0.894256	-0.00357724	0.0101668	-0.0564467	-0.0238752	0.836868	0.414074	0.879336	0.975695	|	0.195146	0.222099	0.0854912	0.120232	0.267565	0.23352	0.42922	0.367779	0.127601	0.115738	0.0874083	0.101455	0.145621	0.0474577	0.540438	0.339602
AK3P6	-0.0296296	-0.0284577	-0.00907574	0.150596	0.857612	0.615064	0.837747	0.153712	-0.0296307	-0.0353604	-0.0297152	0.113772	0.86697	0.775934	0.967956	0.0709958	|	0.024241	0.0109345	0.0159957	0.176458	0.821399	0.915395	0.897562	0.011171	0.0151833	0.00617703	-0.0080639	0.139263	0.765363	0.87948	0.840571	0.00651561
AK4	0.0330489	0.0691373	0.139304	0.280845	0.928401	0.708958	0.628504	0.320949	0.0239225	0.0435583	0.0865343	0.140463	0.896825	0.628126	0.600576	0.0589451	|	0.00337552	0.142713	0.261219	0.362521	0.894786	0.086059	0.00573332	0.024325	-0.0118663	0.126054	0.216328	0.229271	0.977643	0.111315	0.0121664	0.00275863
AK4P1	-0.0643181	0.0373743	0.0193443	0.0234591	0.997244	0.450194	0.875894	0.971013	-0.00184245	0.0953753	0.0447118	0.00674385	0.851526	0.857953	0.963108	0.887525	|	0.0114638	0.0916096	0.0957574	0.022575	0.539457	0.0669548	0.196805	0.957719	0.0737875	0.155981	0.122432	0.00593522	0.94684	0.402674	0.433756	0.863847
AK5	-0.074167	-0.0681633	0.0432894	-0.0177558	0.878885	0.881561	0.973156	0.746317	-0.0584628	-0.0303194	-0.00807355	-0.0705072	0.847072	0.782068	0.837809	0.946177	|	-0.327852	-0.32355	-0.38175	-0.160093	0.0613901	0.0244725	0.0067163	0.13808	-0.332251	-0.314969	-0.4568	-0.218023	0.138073	0.0602853	0.053731	0.369741
AK6	-0.00328932	0.00475837	0.0161073	-0.0141596	0.973291	0.968629	0.892768	0.550937	0.0118883	-0.00518782	0.0261844	-0.0491359	0.992761	0.979338	0.953633	0.877126	|	-0.179648	-0.204405	-0.223641	-0.21778	0.136899	0.025248	0.0261387	0.003871	-0.171762	-0.222464	-0.219777	-0.269205	0.207692	0.0854034	0.0581542	0.0292422
AK7	0.0451536	-0.0442948	-0.0212299	-0.0192765	0.769091	0.815556	0.949796	0.954113	0.0677074	-0.0206912	-0.0117034	-0.0068214	0.861023	0.635482	0.931883	0.852859	|	0.0220857	-0.0550981	-0.0318142	-0.0436391	0.566393	0.550536	0.691769	0.649238	0.0497686	-0.0300042	-0.0236387	-0.0315699	0.845992	0.323713	0.67347	0.574035
AK9	0.0652031	0.0517129	0.0451677	-0.00169122	0.878002	0.863317	0.87467	0.787988	0.0258153	0.0161061	0.0244895	-0.0257773	0.64692	0.578895	0.789276	0.986001	|	0.0411435	-0.0117194	-0.0138339	-0.0565836	0.924243	0.354119	0.544903	0.182388	0.00604364	-0.0517551	-0.0347466	-0.0828472	0.556715	0.883598	0.853196	0.410893
AKAP1	0.0621638	0.0305176	0.0381048	0.0264096	0.898716	0.944534	0.840411	0.928732	0.0205436	0.0056	0.0252397	-0.00897786	0.581989	0.691909	0.783961	0.749675	|	0.0271254	-0.0171008	-0.00472237	0.0295339	0.797432	0.387793	0.695815	0.927538	-0.0147781	-0.0373968	-0.0188627	-0.00562009	0.654914	0.758301	0.938902	0.652658
AKAP10	0.0859898	-0.0220393	0.0326733	0.0288858	0.673827	0.615839	0.99335	0.823423	0.0431239	-0.0300388	0.00108673	0.0142508	0.393617	0.805248	0.771428	0.616525	|	0.0129059	-0.0871037	-0.0424178	-0.0225863	0.659941	0.0233864	0.0678768	0.333181	-0.0257232	-0.0976368	-0.0763175	-0.0428272	0.870958	0.111241	0.392142	0.683654
AKAP11	-0.0698951	-0.0442556	-0.0116138	-0.00491907	0.588362	0.285109	0.702931	0.687805	-0.0713847	-0.0673791	-0.0496837	-0.0536435	0.660902	0.60731	0.960196	0.975647	|	-0.200636	-0.205695	-0.226558	-0.0381131	0.0261614	0.00364562	0.00256769	0.331146	-0.21733	-0.22828	-0.275427	-0.0866288	0.0909565	0.0245947	0.0317634	0.738167
AKAP12	-0.0400587	0.0440901	0.144975	0.551087	0.964276	0.93601	0.618109	0.152883	-0.0166775	0.00901208	0.0847127	0.413451	0.897821	0.702005	0.600576	0.0724514	|	-0.102124	-0.0725424	-0.00147369	0.486277	0.398384	0.120674	0.41323	0.089892	-0.0801375	-0.107734	-0.067216	0.342301	0.379069	0.412505	0.989795	0.040747
AKAP13	0.0935709	-0.00901257	0.0635722	0.110632	0.587806	0.966133	0.686598	0.558317	0.0701035	-0.00410969	0.0517205	0.0790559	0.477051	0.930949	0.692067	0.409462	|	0.070936	-0.0256788	0.0360873	0.153666	0.381748	0.679583	0.637062	0.188439	0.0492787	-0.0200506	0.0246122	0.122596	0.252703	0.632597	0.539108	0.153436
AKAP17A	-0.0319435	0.00758953	-0.0320765	-0.223164	0.963112	0.604139	0.851007	0.369411	0.0130761	0.0477453	0.0393177	-0.120309	0.889668	0.960662	0.902883	0.109325	|	-0.0271816	-0.00957372	-0.0134511	-0.230843	0.769299	0.613291	0.423275	0.17477	0.022228	0.0315094	0.0571214	-0.128092	0.761234	0.906152	0.887224	0.0357938
AKAP2	0.0391315	-0.122521	-0.0569234	-0.0537289	0.840843	0.506658	0.928186	0.807433	0.0675925	-0.108947	-0.0376026	-0.0631974	0.927903	0.540134	0.913603	0.835633	|	0.087166	-0.0609456	0.0184311	0.0707554	0.268783	0.672898	0.760356	0.684504	0.122512	-0.0522327	0.0441828	0.0740511	0.547175	0.66376	0.923713	0.734076
AKAP5	-0.252833	-0.114165	0.044655	0.234818	0.297835	0.226653	0.993278	0.44705	-0.249922	-0.120124	-0.0021877	0.156969	0.428839	0.34286	0.849291	0.262006	|	-0.456869	-0.273018	-0.217094	0.191951	0.0107041	0.00382665	0.0128666	0.501436	-0.462201	-0.28565	-0.274055	0.10519	0.0547394	0.0192774	0.0908108	0.277315
AKAP6	-0.0394566	-0.0370422	-0.0740091	-0.0263301	0.742818	0.859983	0.60548	0.529013	-0.0459178	-0.021219	-0.0767927	-0.048316	0.805619	0.81107	0.709089	0.750198	|	-0.171797	-0.204911	-0.278572	-0.173714	0.032533	0.0173705	0.00234687	0.00539157	-0.18922	-0.208574	-0.312478	-0.209916	0.114562	0.0548848	0.0200318	0.0371643
AKAP7	-0.091257	-0.0505729	0.0384798	0.0294406	0.643614	0.561619	0.969295	0.813887	-0.0612625	-0.0447468	0.00803403	0.0248794	0.499194	0.577778	0.849301	0.768091	|	-0.140089	-0.0809565	0.0230608	0.0117799	0.0571761	0.1265	0.947054	0.835793	-0.106854	-0.0814659	-0.00479756	0.0152828	0.0724407	0.195742	0.774216	0.890932
AKAP8	-0.0369666	-0.0225841	-0.0239609	-0.0620688	0.895659	0.920763	0.961892	0.761199	-0.0219165	0.00874149	-0.00787696	-0.0238528	0.805619	0.812547	0.882978	0.348764	|	-0.0704172	-0.0716826	-0.0642991	-0.100981	0.311758	0.37248	0.313845	0.195284	-0.0515414	-0.0426286	-0.0501197	-0.0660266	0.230914	0.187892	0.243421	0.0705599
AKAP8L	0.00469715	0.0176506	0.0607434	0.0121292	0.991639	0.880575	0.708025	0.78975	-0.00292323	0.0145998	0.0523462	0.0226349	0.987068	0.887132	0.718182	0.886858	|	0.00426347	0.00306122	0.0553462	0.000864752	0.883278	0.946032	0.470275	0.907087	-0.0107059	0.00440793	0.0420522	0.00729068	0.963427	0.968543	0.377605	0.990285
AKAP9	0.0142142	-0.0349709	0.00834963	-0.0292802	0.917503	0.3973	0.914144	0.61262	-0.016119	-0.0473198	-0.0144773	-0.0331575	0.929397	0.657965	0.964187	0.666669	|	-0.0291545	-0.0648149	-0.0274704	-0.0556136	0.230687	0.0359679	0.234514	0.168804	-0.0568377	-0.0789247	-0.0507766	-0.0610992	0.641154	0.16951	0.620226	0.30104
AKIP1	0.0410016	-0.0217321	-0.0172569	-0.0106591	0.788642	0.933809	0.882114	0.746317	0.0347202	-0.00802107	-0.0202427	-0.0218158	0.759354	0.845797	0.929873	0.876833	|	0.0487937	-0.00147873	0.00216397	0.022423	0.304538	0.821774	0.996344	0.789248	0.0463566	0.0120991	-0.000245987	0.0134971	0.395919	0.982346	0.975762	0.679255
AKIRIN1	-0.0250478	-0.0223087	0.0211084	-0.0922097	0.897923	0.997838	0.989582	0.265133	-0.0244823	-0.000213981	0.00244322	-0.113327	0.8942	0.805081	0.918965	0.400359	|	-0.0915555	-0.0645266	-0.0445251	-0.166839	0.162943	0.331486	0.258695	0.0102656	-0.0858504	-0.0473299	-0.0631939	-0.194133	0.236812	0.258907	0.539529	0.0692745
AKIRIN2	-0.027068	-0.0062667	0.00953233	0.0462728	0.898016	0.895958	0.962208	0.976942	-0.0273721	-0.0134897	0.008344	-0.00314255	0.902176	0.966339	0.967069	0.527905	|	-0.140825	-0.089131	-0.0884939	-0.039032	0.0781209	0.112185	0.120795	0.178748	-0.144924	-0.0955738	-0.0946742	-0.0862316	0.177655	0.219246	0.244339	0.591105
AKNA	0.104679	0.0940887	0.0545544	-0.0950739	0.629397	0.216194	0.628965	0.714187	0.101339	0.0818599	0.0697944	-0.0468415	0.603071	0.25939	0.749959	0.4391	|	0.185419	0.19973	0.203446	0.0291869	0.0505058	0.00276122	0.00222015	0.367174	0.182235	0.190137	0.224651	0.088236	0.0992601	0.0118267	0.0202094	0.820342
AKR1A1	-0.0403232	-0.0510736	-0.111032	-0.12797	0.958782	0.863605	0.83522	0.521418	0.0215857	-0.0244002	-0.0465953	-0.0799388	0.914683	0.742439	0.672576	0.293223	|	-0.197218	-0.254343	-0.349131	-0.337768	0.276697	0.0245344	0.00618697	0.00701796	-0.133316	-0.236862	-0.290488	-0.304317	0.184215	0.0473379	0.014396	0.0104492
AKR1B1	0.0456909	0.0615647	0.115206	0.0615841	0.814407	0.68352	0.628028	0.786744	0.0414947	0.0342444	0.0724081	0.0285731	0.799465	0.502107	0.600576	0.534352	|	-0.0878261	-0.072853	-0.0442687	-0.0581614	0.293083	0.149111	0.240036	0.202575	-0.093867	-0.105101	-0.0915912	-0.101251	0.422507	0.396799	0.654132	0.551041
AKR1B15	0.0771808	0.0333806	-0.0755403	0.0716284	0.912175	0.975048	0.567701	0.784476	0.023565	0.0031657	-0.102231	0.0264553	0.628684	0.725756	0.692077	0.395314	|	0.1215	0.0863791	-0.0124633	0.0694267	0.337345	0.250565	0.546847	0.728061	0.061987	0.0612921	-0.0396715	0.0234433	0.114562	0.148927	0.87963	0.330592
AKR1B1P6	0.0600451	0.0351822	-0.0179517	-0.0730496	0.968334	0.993901	0.877276	0.562127	0.0128344	-0.000850911	-0.031792	-0.0529415	0.777985	0.747308	0.954306	0.402927	|	0.106236	0.0798873	0.0738779	-0.0127272	0.452441	0.403259	0.40403	0.891115	0.0591213	0.0456324	0.0627139	0.0106096	0.231132	0.194335	0.424856	0.888202
AKR1C1	0.181146	0.0060211	0.00756276	0.0807225	0.707234	0.899482	0.956465	0.742724	0.176964	-0.0326187	-0.0249198	0.0677032	0.740732	0.988473	0.989623	0.702922	|	0.178775	0.02589	0.000653968	0.0795496	0.306378	0.924631	0.838149	0.629311	0.17662	-0.0145295	-0.030285	0.0687208	0.440896	0.886495	0.997219	0.643439
AKR1C2	0.285525	0.0711267	0.164151	0.169594	0.505727	0.831289	0.786301	0.351069	0.187623	0.0440779	0.091574	0.161108	0.385687	0.768295	0.710038	0.348123	|	0.297464	0.127493	0.178344	0.186745	0.0900455	0.397745	0.372848	0.135307	0.209753	0.0963258	0.110922	0.181024	0.0777757	0.350611	0.245716	0.206255
AKR1C3	0.273897	-0.0446976	0.045986	0.230938	0.339592	0.77317	0.893238	0.318648	0.223986	-0.0528443	0.0457087	0.163667	0.394234	0.865269	0.914791	0.160525	|	0.328591	0.123405	0.227971	0.30488	0.0242016	0.358414	0.0657919	0.0362267	0.286265	0.114859	0.223339	0.243489	0.0650143	0.428159	0.119649	0.0252357
AKR1E2	-0.0515485	-0.05153	-0.0230181	0.0872024	0.569519	0.368041	0.73952	0.81177	-0.112848	-0.0936091	-0.069934	0.0339066	0.835091	0.741729	0.94401	0.482513	|	-0.00262485	-0.00867546	0.0200627	0.216946	0.525741	0.555765	0.809228	0.0725427	-0.0594146	-0.0466112	-0.0217503	0.172058	0.983444	0.934664	0.851076	0.0461662
AKR7A2	-0.0119303	-0.00538962	0.00568103	-0.103148	0.949572	0.906248	0.903024	0.255793	0.0144749	0.0118802	0.0179347	-0.0950316	0.967083	0.969646	0.978056	0.207291	|	-0.0310756	0.01006	0.0172674	-0.105592	0.988691	0.673768	0.530756	0.128657	0.00101508	0.0239856	0.0325153	-0.0926479	0.717783	0.893167	0.789963	0.131129
AKR7A2P1	-0.0117853	0.0300845	-0.14656	-0.065914	0.904183	0.934866	0.659166	0.873722	-0.0370055	-0.0134961	-0.109606	-0.0256798	0.97681	0.880845	0.665742	0.628517	|	0.0620905	0.10057	-0.108432	-0.0431934	0.669925	0.457394	0.559893	0.927538	0.0460433	0.0654512	-0.0589203	-0.0101581	0.623455	0.339853	0.367054	0.726231
AKR7A3	-0.0210081	0.0962722	-0.0507553	0.0144743	0.997801	0.272899	0.985274	0.851095	0.00117962	0.113141	-0.00530217	0.0232053	0.950456	0.459862	0.836247	0.909756	|	0.000826705	0.148551	0.00176719	0.0419764	0.80765	0.0191546	0.510356	0.46856	0.0225545	0.165875	0.0475926	0.0556964	0.995147	0.075872	0.986347	0.653698
AKT1	-0.000835387	0.0565203	0.0331553	-0.0235032	0.883734	0.298657	0.698363	0.9617	0.0256342	0.0706759	0.0459135	0.00511915	0.998125	0.560704	0.833492	0.790033	|	-0.0146434	0.0599305	0.0617852	0.022047	0.717892	0.139246	0.108474	0.337648	0.0226272	0.0706986	0.0793251	0.0585371	0.857518	0.342313	0.295935	0.771932
AKT1S1	0.062205	0.149306	0.0988732	0.0447383	0.72245	0.097734	0.579724	0.61733	0.0626193	0.151058	0.105588	0.0603709	0.734121	0.201652	0.66706	0.72629	|	0.11569	0.234264	0.190305	0.106402	0.0693655	0.00132407	0.00323301	0.1308	0.122824	0.237578	0.206976	0.124735	0.158403	0.0103216	0.0323169	0.278495
AKT2	0.0311273	0.090232	0.0534978	-0.106764	0.905679	0.357439	0.579724	0.566827	0.024005	0.0626094	0.0787274	-0.0462408	0.867601	0.29086	0.728575	0.186454	|	0.116429	0.192853	0.204018	-0.0148557	0.109127	0.00569734	0.00129232	0.431207	0.11093	0.169986	0.234128	0.0538574	0.175593	0.0160497	0.0181511	0.871336
AKT3	-0.115279	-0.0733075	-0.0188127	0.00209772	0.408146	0.396142	0.800783	0.952977	-0.111396	-0.0651286	-0.0356491	-0.00903314	0.502476	0.48345	0.92601	0.989357	|	-0.195974	-0.198843	-0.180522	-0.0139915	0.0197852	0.00609343	0.00512104	0.755626	-0.189169	-0.196622	-0.200098	-0.0284417	0.0694523	0.0306836	0.0366749	0.904537
AKTIP	0.0427282	-0.0336424	-0.00491908	0.00951762	0.86469	0.489426	0.813513	0.71472	0.0266243	-0.0445864	-0.028414	-0.0221634	0.774117	0.698946	0.978956	0.880218	|	-0.0717605	-0.124652	-0.142424	-0.0889173	0.239913	0.00990702	0.00526335	0.013466	-0.0864179	-0.140754	-0.168823	-0.127369	0.457834	0.0571698	0.0551213	0.122637
ALAD	0.143287	0.114453	0.00723362	-0.153461	0.481303	0.178007	0.851646	0.478903	0.105059	0.0902362	0.0294094	-0.0963753	0.402665	0.198118	0.975312	0.24936	|	0.155475	0.121714	0.0288836	-0.15605	0.0677201	0.0396429	0.333008	0.352204	0.122073	0.0964534	0.0552579	-0.092983	0.0769695	0.0275703	0.691713	0.162169
ALAS1	-0.0406758	0.00377897	-0.000919322	0.00523531	0.929418	0.89006	0.892742	0.929407	-0.0183237	0.0129287	-0.0208351	-0.0141882	0.82619	0.979338	0.997587	0.974775	|	-0.19455	-0.189359	-0.236732	-0.15489	0.0618904	0.0358487	0.00426655	0.0666572	-0.175783	-0.183627	-0.266059	-0.189472	0.110869	0.0731521	0.0331157	0.208547
ALCAM	-0.0299883	0.000460563	-0.106741	-0.512983	0.847904	0.771291	0.673828	0.0975629	-0.0476718	-0.0351895	-0.0843101	-0.467842	0.917066	0.997912	0.690453	0.0652575	|	-0.1432	-0.108212	-0.263132	-0.576444	0.0832986	0.0534585	0.00480056	0.0031449	-0.162558	-0.149501	-0.245273	-0.547392	0.214581	0.249884	0.0194983	0.00722083
ALDH18A1	-0.0278743	-0.00879768	0.0413807	0.048347	0.984566	0.996516	0.732811	0.83187	-0.0049061	-0.000271389	0.0390526	0.0219684	0.860032	0.930693	0.763376	0.606556	|	-0.0995977	-0.0805062	-0.0486232	0.0183059	0.23453	0.114714	0.336566	0.888079	-0.0744182	-0.0748707	-0.0518836	-0.010185	0.182896	0.175804	0.460316	0.83128
ALDH1A1	0.0392382	-0.256096	-0.354567	-0.332113	0.994007	0.241541	0.506665	0.0953275	-0.00425383	-0.190314	-0.289634	-0.32473	0.943412	0.244977	0.459006	0.071591	|	-0.0091217	-0.262939	-0.39904	-0.395115	0.692024	0.0740583	0.00345972	0.00196261	-0.0586971	-0.197293	-0.33434	-0.390583	0.966491	0.0565278	0.0121664	0.0060176
ALDH1A2	-0.0550022	-0.0350688	-0.00803491	-0.0629332	0.954457	0.990234	0.962347	0.489694	-0.0546484	-0.00176199	-0.00866923	-0.0617445	0.958089	0.812993	0.974665	0.510817	|	-0.0810541	-0.133326	-0.125723	-0.144401	0.762683	0.14297	0.0442107	0.0243773	-0.0822168	-0.103345	-0.129309	-0.150868	0.817231	0.13383	0.118562	0.0753925
ALDH1A3	-0.0468109	-0.0563378	-0.0713375	-0.0540843	0.99077	0.693223	0.655571	0.886976	0.00408663	-0.0508106	-0.0734156	-0.0195055	0.811388	0.759279	0.73705	0.621239	|	-0.048159	-0.185019	-0.205482	-0.0833985	0.889821	0.0357469	0.00445476	0.567251	0.0134194	-0.185185	-0.209226	-0.0481892	0.581267	0.0964977	0.0226856	0.333859
ALDH1B1	-0.00255721	0.0629255	0.0698663	0.0350802	0.991523	0.29587	0.697756	0.727138	0.00247235	0.0562873	0.0454032	0.0234039	0.992211	0.337778	0.670789	0.571203	|	-0.0509933	-0.044384	-0.0416897	-0.0263528	0.451345	0.35449	0.247105	0.409955	-0.042632	-0.0554554	-0.06812	-0.0416457	0.471941	0.553566	0.584177	0.671086
ALDH1L1	-0.101364	-0.106016	-0.0267221	0.0954458	0.868023	0.674592	0.976159	0.824057	-0.0653666	-0.0897685	-0.0133099	0.0467612	0.787324	0.683078	0.953007	0.506508	|	-0.130307	-0.00727032	0.0697763	0.161446	0.476068	0.988309	0.511323	0.359082	-0.0899147	0.00251662	0.0894143	0.123059	0.394622	0.969518	0.620243	0.19453
ALDH1L2	-0.0834608	-0.0629934	-0.0339317	0.0295752	0.70304	0.49617	0.911603	0.712872	-0.0604522	-0.0653498	-0.0245938	0.0400337	0.601631	0.578882	0.891825	0.788782	|	-0.0803954	-0.0880055	-0.0557408	0.0423774	0.297553	0.189073	0.502475	0.485941	-0.0611828	-0.085571	-0.0496156	0.0514187	0.274521	0.236503	0.503678	0.621845
ALDH2	-0.117095	-0.117943	-0.0811758	-0.0253041	0.805906	0.204321	0.686105	0.434807	-0.072454	-0.120343	-0.072126	-0.0746319	0.68731	0.363054	0.712536	0.813053	|	-0.175755	-0.0760438	-0.0350999	-0.0179285	0.197698	0.250821	0.819081	0.35815	-0.127075	-0.0809288	-0.0193076	-0.0642669	0.175847	0.400798	0.701215	0.839657
ALDH3A2	0.0711413	0.039169	0.0466157	0.0449895	0.817557	0.983691	0.967887	0.92315	0.0453085	-0.00262308	0.00878313	0.0153643	0.705755	0.772948	0.830801	0.737919	|	-0.0086826	-0.0244088	-0.0697756	-0.0939718	0.622305	0.300175	0.123708	0.167325	-0.042709	-0.0671082	-0.112732	-0.137956	0.942804	0.78817	0.436426	0.419703
ALDH3B1	-0.0392575	-0.00100583	0.0148615	-0.164962	0.998048	0.87946	0.893467	0.247338	0.000689635	0.0150157	0.0233859	-0.0980699	0.825153	0.994265	0.956921	0.0819622	|	0.00496111	0.071748	0.126327	-0.127874	0.447245	0.112945	0.0336075	0.370242	0.0478572	0.0897393	0.138566	-0.0576956	0.95754	0.332422	0.117198	0.0826758
ALDH4A1	-0.0799049	-0.0149699	0.0889599	-0.033551	0.935317	0.891201	0.821431	0.608526	-0.0349099	-0.0296759	0.0945168	-0.0778932	0.83792	0.959617	0.855735	0.840659	|	-0.00479409	0.175638	0.162675	0.155393	0.709842	0.253353	0.225777	0.309238	0.0522535	0.156631	0.179083	0.135016	0.980994	0.281033	0.344718	0.280587
ALDH5A1	-0.0741721	-0.118901	-0.073638	0.0422242	0.69356	0.0848668	0.552933	0.896745	-0.0610529	-0.118204	-0.0874078	-0.0198777	0.638275	0.185417	0.655702	0.754412	|	-0.12732	-0.173485	-0.150866	0.0433615	0.057488	0.00112051	0.00219744	0.853359	-0.122381	-0.176583	-0.163859	-0.0182068	0.11782	0.0103216	0.0249161	0.686873
ALDH6A1	-0.072824	-0.0795644	-0.0955149	-0.11507	0.637706	0.293146	0.587001	0.177589	-0.0879023	-0.09743	-0.0945006	-0.137981	0.752557	0.541665	0.630079	0.224453	|	-0.056156	0.00174426	0.042546	-0.109003	0.351182	0.966957	0.553046	0.0764555	-0.0707463	-0.00409229	0.0528221	-0.127075	0.580151	0.98752	0.654817	0.180718
ALDH7A1	-0.095931	-0.180591	-0.131946	-0.238594	0.813948	0.180367	0.625593	0.129116	-0.0821361	-0.171827	-0.132754	-0.251128	0.790389	0.305183	0.700275	0.128422	|	-0.100266	-0.0938723	-0.0454578	-0.311557	0.480593	0.39561	0.731754	0.00387948	-0.0836396	-0.0865017	-0.0400815	-0.326225	0.5005	0.462527	0.734122	0.0157472
ALDH7A1P1	0.0314489	0.0331048	0.133191	0.22362	0.855783	0.979872	0.80621	0.197682	0.0614052	0.00346273	0.0506314	0.139024	0.943754	0.806087	0.634102	0.0627622	|	0.131421	0.0953917	0.209051	0.311716	0.209319	0.307096	0.108482	0.00397548	0.145169	0.0726079	0.124397	0.231931	0.381837	0.229342	0.0323615	0.00235704
ALDH8A1	-0.0338589	-0.0484034	-0.0875644	-0.0870488	0.876299	0.617934	0.767363	0.659347	-0.0468651	-0.0656861	-0.0687291	-0.081284	0.919449	0.795917	0.762484	0.635823	|	-0.0410136	-0.0716207	-0.124322	-0.115096	0.50526	0.354823	0.195164	0.354516	-0.0659765	-0.0816853	-0.111339	-0.115686	0.741416	0.508569	0.231441	0.43724
ALDH9A1	0.0127637	-0.132016	-0.0824414	-0.0679523	0.896208	0.229484	0.83988	0.471789	0.0386048	-0.110521	-0.0438802	-0.0850364	0.975465	0.25939	0.716583	0.550043	|	-0.0904952	-0.140157	-0.109824	-0.196991	0.532919	0.0566799	0.387049	0.0164467	-0.0659261	-0.124242	-0.0677864	-0.220869	0.494871	0.0705273	0.174019	0.0555094
ALDOA	-0.123209	-0.0748507	0.027878	0.0649466	0.840843	0.784314	0.86753	0.964877	-0.0516076	-0.0483573	0.0352879	0.0113555	0.546936	0.723667	0.925385	0.7618	|	-0.266177	-0.142962	-0.22166	0.0532192	0.0625433	0.194201	0.0368972	0.990635	-0.201477	-0.131286	-0.224837	-0.00190225	0.071006	0.240838	0.0874213	0.762494
ALDOB	0.0236418	0.0676698	0.00872428	0.0962072	0.912591	0.625557	0.958712	0.487732	0.0519595	0.0574088	0.0134987	0.0726103	0.961527	0.619892	0.977689	0.298877	|	0.0586968	0.0862284	0.0581286	0.123425	0.562224	0.282783	0.472508	0.176538	0.0830583	0.0781955	0.0597601	0.0993423	0.692145	0.289831	0.528976	0.108507
ALDOC	-0.201296	-0.0843547	-0.067641	0.0410616	0.505727	0.501893	0.755017	0.824057	-0.143715	-0.0741368	-0.0663487	-0.0432171	0.433466	0.553095	0.77733	0.812431	|	-0.330183	-0.204063	-0.225691	-0.0381617	0.0242016	0.0162053	0.012568	0.308917	-0.284918	-0.200642	-0.225882	-0.123287	0.0579656	0.0454678	0.0320629	0.790511
ALG1	-0.00869224	-0.0158539	-0.0375193	-0.0583553	0.98867	0.878353	0.826478	0.354365	-0.00287586	-0.0136881	-0.0307777	-0.0516255	0.965165	0.888686	0.809771	0.312567	|	-0.0312033	-0.0242669	-0.0436512	-0.0467412	0.621824	0.64781	0.456119	0.337826	-0.0229314	-0.0226487	-0.0362771	-0.0391624	0.585534	0.68341	0.43134	0.339695
ALG10	-0.0369836	-0.0807737	-0.124019	-0.0343724	0.929968	0.271727	0.568053	0.366374	-0.0206642	-0.0886539	-0.107757	-0.0674459	0.861023	0.433746	0.600576	0.675259	|	-0.0452708	-0.070315	-0.147244	-0.0636824	0.694406	0.149267	0.0245511	0.0577484	-0.028043	-0.0800721	-0.130319	-0.099489	0.583661	0.296611	0.0333592	0.312258
ALG10B	-0.0565508	-0.121023	-0.137122	-0.112708	0.816016	0.184074	0.553598	0.217923	-0.0465321	-0.108796	-0.122096	-0.109809	0.787324	0.255089	0.600576	0.188754	|	-0.0798592	-0.118484	-0.149222	-0.151266	0.312436	0.0561159	0.0354952	0.0185166	-0.0669487	-0.110959	-0.13246	-0.148257	0.350901	0.0897108	0.0672799	0.03406
ALG11	-0.00332401	0.0197174	-0.0639401	-0.0134567	0.968337	0.987872	0.709439	0.957158	0.00842828	-0.00167852	-0.047651	0.00525893	0.987568	0.865385	0.699526	0.867526	|	-0.0399764	-0.0267698	-0.1418	-0.0936466	0.58767	0.318379	0.0171296	0.189608	-0.0302506	-0.0517354	-0.125813	-0.078171	0.559829	0.701676	0.0254804	0.169834
ALG12	0.0507534	0.168745	0.085502	-0.016298	0.897923	0.169895	0.654446	0.965998	0.0341518	0.135587	0.0828245	-0.00621639	0.836645	0.200505	0.730252	0.905426	|	0.0646227	0.236518	0.16145	0.0148924	0.543464	0.00501519	0.0210896	0.788676	0.0495624	0.208246	0.1596	0.0238001	0.499979	0.0145197	0.0712198	0.894588
ALG13	-0.0041541	-0.0792295	-0.0913334	-0.102403	0.994007	0.24278	0.592267	0.217077	0.00175243	-0.0756703	-0.0791058	-0.0948474	0.98709	0.298187	0.620543	0.141369	|	-0.0217819	-0.0940417	-0.126603	-0.164969	0.797224	0.0445819	0.0255392	0.00451493	-0.0156665	-0.0888208	-0.112135	-0.16337	0.761679	0.0596252	0.0315961	0.00913452
ALG14	-0.00878577	-0.0613925	0.0163361	-0.159088	0.914373	0.806235	0.745475	0.296406	0.0208893	-0.0228507	0.0494013	-0.107561	0.972759	0.532955	0.951095	0.139183	|	-0.106509	-0.112291	-0.081803	-0.239468	0.336031	0.146045	0.451798	0.0128235	-0.070334	-0.076611	-0.0511273	-0.191255	0.232986	0.0910836	0.331808	0.011094
ALG1L12P	-0.120453	-0.0551607	-0.10284	0.0791097	0.94	0.931924	0.936427	0.523235	-0.0254645	-0.0137376	-0.0243693	0.106172	0.6111	0.750716	0.739696	0.642211	|	-0.012414	0.0433537	0.0187895	0.212871	0.456734	0.303203	0.311988	0.0376946	0.0804109	0.0890402	0.100806	0.250545	0.938615	0.725951	0.896388	0.137857
ALG1L6P	0.0490314	0.0336351	0.033569	0.0413077	0.835687	0.644601	0.720511	0.706302	0.0314284	0.0326449	0.0483539	0.0290028	0.728959	0.716759	0.858016	0.571217	|	0.101662	0.0893155	0.0922579	0.109644	0.122157	0.0504098	0.0349325	0.0569243	0.0824911	0.0913112	0.108213	0.102507	0.126584	0.10711	0.143684	0.0813814
ALG1L7P	-0.0230854	-0.0241993	-0.0421448	-0.0480415	0.86469	0.650562	0.747623	0.58268	-0.0252965	-0.0363742	-0.0412497	-0.036005	0.870833	0.833691	0.804819	0.4591	|	0.0295848	0.0330102	0.0437939	0.0336217	0.651933	0.687439	0.430335	0.374145	0.0258637	0.0244924	0.0456073	0.0499446	0.639196	0.646687	0.538013	0.624397
ALG1L8P	0.0345692	0.0295021	-0.0292614	0.00957894	0.935648	0.677569	0.921365	0.840075	0.0117276	0.0254467	-0.0124715	0.0155158	0.772691	0.671083	0.823205	0.897496	|	0.0915338	0.0863894	0.0692497	0.0683682	0.14145	0.0354894	0.0755979	0.118419	0.0690238	0.0871172	0.0878168	0.0777498	0.125065	0.0734764	0.211626	0.208661
ALG1L9P	-0.0957962	-0.0736463	-0.0936441	-0.0169425	0.930566	0.671917	0.907633	0.834312	-0.0243267	-0.0471408	-0.02983	0.0304205	0.648069	0.589773	0.747435	0.907373	|	-0.0594752	-0.0533662	-0.081364	0.0102583	0.933561	0.784122	0.8268	0.511031	0.00794425	-0.0217182	-0.0204421	0.0603226	0.55988	0.569583	0.445838	0.933253
ALG2	-0.0415603	-0.0596049	-0.061743	-0.0487364	0.910833	0.411036	0.66043	0.647119	-0.0232021	-0.056399	-0.0567319	-0.0438529	0.825374	0.523573	0.726576	0.626027	|	-0.114224	-0.133006	-0.178518	-0.162612	0.145315	0.0115472	0.00374643	0.0238769	-0.0985346	-0.13464	-0.179403	-0.17121	0.190497	0.052483	0.0231394	0.0699866
ALG3	0.0751073	0.116068	0.0763627	0.0424966	0.538759	0.193535	0.675642	0.706146	0.0746826	0.104246	0.0692964	0.0360529	0.556418	0.283002	0.711068	0.640766	|	0.0681304	0.113405	0.0687692	0.032878	0.17864	0.0627153	0.312081	0.703225	0.0688505	0.101368	0.0619254	0.0260708	0.253489	0.0981305	0.320875	0.667903
ALG5	-0.035034	0.00892553	0.0203611	-0.18631	0.958975	0.662199	0.998973	0.319745	0.0180954	0.0435887	0.000275653	-0.133527	0.908647	0.951812	0.940163	0.171819	|	-0.184354	-0.129075	-0.127102	-0.376166	0.244355	0.232256	0.0653693	0.00483762	-0.1247	-0.105222	-0.149472	-0.330174	0.171529	0.204115	0.176847	0.00748141
ALG6	-0.0693612	-0.08981	-0.157369	-0.0811565	0.771491	0.315408	0.506665	0.348589	-0.0503777	-0.0657208	-0.120183	-0.0649442	0.695531	0.251293	0.461661	0.238337	|	-0.114642	-0.153913	-0.236283	-0.18341	0.11287	0.00803189	0.00132939	0.00386933	-0.0994318	-0.131424	-0.203366	-0.176468	0.15576	0.0117001	0.00955617	0.00728445
ALG8	-0.101969	-0.0226149	-0.0434596	-0.0757137	0.571247	0.808508	0.918529	0.181536	-0.0706368	-0.0224857	-0.0177526	-0.102329	0.438315	0.854402	0.819106	0.232322	|	-0.173017	-0.102355	-0.146974	-0.229908	0.0270807	0.0645402	0.0343282	0.00110193	-0.142604	-0.104345	-0.124894	-0.252885	0.0579656	0.147869	0.0510946	0.0056062
ALG9	-0.000541093	-0.0233633	0.0188313	-0.00535224	0.990343	0.712814	0.831898	0.924566	0.00204942	-0.0233859	0.0239611	0.0068095	0.99824	0.749039	0.888183	0.933013	|	-0.0762364	-0.135773	-0.102316	-0.124021	0.153135	0.0127285	0.0648555	0.0340957	-0.0750025	-0.139811	-0.102007	-0.121691	0.257965	0.0374142	0.127671	0.0470093
ALKBH1	0.00335243	0.0464467	-0.00721037	-0.038376	0.976816	0.682125	0.990229	0.883789	0.00844573	0.032213	0.00224098	0.0137892	0.990691	0.608211	0.974343	0.611015	|	-0.0462344	-0.00617376	-0.0645566	-0.108306	0.517068	0.688473	0.279206	0.290448	-0.0419204	-0.0229158	-0.0618304	-0.0655479	0.58836	0.932309	0.322537	0.0852375
ALKBH2	-0.0193507	0.061106	-0.105166	-0.215515	0.922333	0.597138	0.840797	0.386995	0.0280818	0.0587036	-0.0495547	-0.110685	0.951789	0.655161	0.720242	0.0908013	|	-0.149456	-0.0677013	-0.301174	-0.38413	0.330221	0.401879	0.0128018	0.00745514	-0.100101	-0.0756059	-0.252402	-0.288535	0.219026	0.527648	0.0217434	0.00332219
ALKBH3	-0.0784876	0.0421922	-0.0138828	-0.0820365	0.983058	0.531315	0.956597	0.932048	-0.00808897	0.0650354	-0.0122293	-0.0125463	0.729358	0.768915	0.962469	0.482262	|	-0.21502	-0.109403	-0.185548	-0.238326	0.153137	0.317225	0.0238103	0.0582474	-0.1415	-0.0933887	-0.190142	-0.182645	0.10053	0.33404	0.0689488	0.0369522
ALKBH4	-0.024667	0.107649	0.0558635	-0.00451118	0.897127	0.279614	0.795576	0.941296	0.0255841	0.0851522	0.0425566	0.00783739	0.895026	0.303895	0.780595	0.966845	|	-0.054531	0.0924954	0.0464272	0.00218007	0.992576	0.200465	0.578831	0.823037	0.000669155	0.0697886	0.0331713	0.014826	0.411385	0.171148	0.51521	0.979345
ALKBH5	0.0145111	0.0849421	0.068052	0.0432782	0.901294	0.295838	0.799322	0.701509	0.0232423	0.0694775	0.0387683	0.033217	0.946668	0.280544	0.704713	0.600897	|	-0.0107982	0.0265168	-0.00337805	-0.010512	0.976078	0.88075	0.582625	0.704645	0.00201213	0.00932181	-0.0340161	-0.0251834	0.892381	0.681184	0.967731	0.89677
ALKBH6	-0.0525141	0.0456823	0.0281792	-0.0495905	0.962903	0.483036	0.805095	0.83895	-0.0183727	0.0885343	0.0617153	-0.0283969	0.850515	0.806087	0.9366	0.70189	|	-0.180176	-0.122352	-0.160795	-0.135224	0.162694	0.455922	0.218757	0.168344	-0.152179	-0.0835158	-0.133156	-0.120801	0.165415	0.354498	0.199788	0.180681
ALKBH7	0.0965786	0.158402	0.0379216	-0.124515	0.721839	0.30795	0.804872	0.866924	0.127939	0.161249	0.0762509	-0.0382664	0.797628	0.459212	0.934903	0.517193	|	0.0343253	0.102659	0.0055096	-0.152544	0.609785	0.358152	0.710008	0.653668	0.0733487	0.104824	0.0436881	-0.0648437	0.850137	0.477273	0.972923	0.328575
ALKBH8	0.0251161	-0.0448649	-0.07755	-0.0882273	0.830978	0.674323	0.678988	0.519691	0.040265	-0.0382155	-0.067417	-0.0539115	0.908541	0.704028	0.720743	0.301884	|	-0.0708874	-0.171317	-0.229032	-0.173095	0.510159	0.0168573	0.00349867	0.0234349	-0.0535244	-0.16915	-0.222913	-0.143787	0.482564	0.048143	0.0203067	0.024608
ALMS1	-0.0298002	-0.00207598	-0.0100958	-0.0768192	0.866225	0.977849	0.910177	0.609826	-0.0235892	0.00270204	0.0161569	-0.0390175	0.830408	0.988861	0.958861	0.219889	|	0.0246472	0.0542551	0.0577126	-0.0447578	0.605164	0.211704	0.0882118	0.942566	0.0283141	0.0620395	0.0826874	-0.00446549	0.721751	0.388209	0.316038	0.424847
ALMS1-IT1	0.0289078	-0.0753298	-0.0520615	-0.188732	0.975085	0.485878	0.887599	0.291696	0.0109384	-0.0586862	-0.0246336	-0.13919	0.90653	0.484732	0.77733	0.170332	|	0.00904816	-0.101724	-0.0958764	-0.309372	0.907274	0.118106	0.212929	0.00765596	-0.00993669	-0.0844657	-0.0703501	-0.268056	0.932011	0.128372	0.136697	0.0117707
ALMS1P	0.00184052	0.031579	0.0356019	0.0797158	0.974234	0.95359	0.839327	0.653578	0.0106949	-0.00980076	0.0405819	0.0584509	0.996363	0.866803	0.886015	0.536525	|	0.107998	0.127306	0.152043	0.192866	0.192083	0.301564	0.031822	0.054664	0.109367	0.0937357	0.158739	0.177382	0.294957	0.214031	0.0955066	0.0789063
ALOX12-AS1	-0.0189634	0.0976223	0.0645772	-0.0293469	0.859352	0.496769	0.864491	0.993835	-0.050916	0.0818483	0.0426378	0.00150165	0.963093	0.48691	0.820808	0.867434	|	0.00534571	0.149493	0.0993747	-0.0997737	0.816188	0.0876805	0.360344	0.507355	-0.0237647	0.132867	0.0762613	-0.0754427	0.971072	0.105285	0.327883	0.433322
ALOX12P1	0.0124001	0.00681302	-0.00192702	0.0572808	0.910197	0.507647	0.78609	0.584893	-0.0135857	-0.0297593	-0.0246838	0.0319447	0.913073	0.914319	0.989411	0.252199	|	0.0816327	0.0486783	0.0815766	0.0658283	0.273189	0.661297	0.191939	0.306445	0.0523621	0.0174143	0.0585771	0.0416312	0.138073	0.228494	0.107582	0.116275
ALOX12P2	-0.106835	0.0822861	0.0231876	0.13105	0.868574	0.533753	0.823157	0.254951	-0.0437745	0.0473005	0.041231	0.113818	0.621386	0.353837	0.932761	0.198449	|	-0.0283114	0.120679	0.0803823	0.202994	0.875637	0.107289	0.148583	0.0113864	0.017327	0.0948478	0.0966737	0.18705	0.838318	0.102084	0.353573	0.0207159
ALOX5	0.10551	0.128078	0.0764512	-0.214511	0.697028	0.726803	0.708035	0.384522	0.129209	0.0623448	0.11627	-0.187591	0.745455	0.496924	0.849002	0.298721	|	0.093516	0.159679	0.134106	-0.248383	0.337353	0.386158	0.12789	0.144125	0.119062	0.0917304	0.174357	-0.221236	0.494871	0.171561	0.323246	0.140908
ALOX5AP	0.138146	0.216536	0.143884	0.0717366	0.844861	0.585594	0.892768	0.851095	0.0935598	0.134074	0.0664297	-0.0697156	0.745652	0.471489	0.787545	0.848884	|	0.0219309	0.172612	0.21264	-0.096931	0.890348	0.585485	0.414711	0.256028	-0.0267193	0.0901394	0.131931	-0.259633	0.925544	0.37723	0.250936	0.749006
ALPK1	0.0193645	-0.0324832	-0.0683544	-0.153826	0.990061	0.853966	0.703607	0.280667	-0.00514035	-0.0160842	-0.0530829	-0.13573	0.963516	0.743813	0.710791	0.241158	|	-0.102466	-0.0307051	-0.0322193	-0.1908	0.23952	0.767631	0.781224	0.0483546	-0.126809	-0.0148287	-0.0166249	-0.17351	0.454483	0.589853	0.630975	0.0759559
ALPL	0.00436165	-0.0304064	-0.076256	0.0906594	0.935648	0.971513	0.867366	0.37326	0.0310613	-0.00790863	-0.0591423	0.153438	0.993665	0.906678	0.858696	0.612318	|	0.100761	0.0967744	0.041577	0.156574	0.233707	0.252802	0.548166	0.0642399	0.154749	0.137753	0.0821687	0.225639	0.54102	0.532524	0.816192	0.271119
ALS2	0.00932427	-0.0605104	0.0288976	0.0669645	0.988407	0.163053	0.827831	0.924566	-0.00315024	-0.0858521	-0.024776	0.0127351	0.963881	0.477308	0.829664	0.512172	|	-0.0556293	-0.153808	-0.123872	0.0389463	0.159412	0.00256009	0.00588451	0.869442	-0.0747685	-0.191176	-0.186351	-0.0138253	0.410837	0.0366951	0.111302	0.663057
ALS2CL	0.0742258	0.0187691	0.0669916	0.389916	0.612423	0.97115	0.652345	0.0861467	0.0765714	0.00602439	0.0896643	0.35195	0.662947	0.923757	0.786572	0.0589451	|	0.136613	0.0564403	0.0916957	0.512743	0.037591	0.551495	0.181381	0.000700396	0.143381	0.054601	0.108422	0.481481	0.115507	0.622627	0.360782	0.00235704
ALS2CR11	-0.105683	-0.0714796	-0.0190159	-0.328676	0.379172	0.429509	0.921434	0.144614	-0.134256	-0.0706303	-0.0237322	-0.275075	0.576971	0.496826	0.954844	0.0908996	|	-0.138071	-0.0450303	0.037789	-0.345856	0.0362126	0.420406	0.653554	0.0204079	-0.159788	-0.0518241	0.0366406	-0.290703	0.13495	0.546852	0.700032	0.0225515
ALS2CR12	0.0173578	0.0221156	0.0821849	0.275405	0.968119	0.970651	0.840323	0.064611	-0.0154888	-0.00552104	0.0407738	0.239855	0.96427	0.891016	0.723442	0.0363241	|	0.108682	0.0968782	0.197006	0.409203	0.443619	0.32974	0.0317007	0.000281222	0.0784973	0.0719934	0.159692	0.38327	0.359017	0.251648	0.0353096	0.000891432
ALYREF	-0.0213143	0.0281683	0.0491123	-0.175362	0.955372	0.531333	0.689065	0.357022	0.0181501	0.0781443	0.081622	-0.106373	0.94534	0.867401	0.806255	0.131265	|	-0.144842	-0.0625015	-0.113772	-0.284483	0.339105	0.80872	0.365282	0.0129071	-0.0965029	-0.0256205	-0.0878795	-0.22056	0.208817	0.557616	0.243421	0.00733619
AMACR	-0.121442	-0.119853	-0.112572	-0.0445126	0.722987	0.215146	0.638117	0.641321	-0.111039	-0.181246	-0.135559	-0.0847938	0.709245	0.532969	0.752166	0.827805	|	-0.291542	-0.358275	-0.398001	-0.232895	0.0410461	0.00254771	0.00250911	0.0312294	-0.286899	-0.425426	-0.4334	-0.290267	0.102865	0.024862	0.0206536	0.144278
AMBRA1	-0.0101574	0.00954017	0.0142418	-0.0183144	0.917344	0.731123	0.790636	0.88718	-0.00956348	0.0167764	0.0217634	0.00907664	0.906485	0.893289	0.896638	0.738903	|	-0.0143661	-0.0043501	-0.0195056	-0.0604241	0.605911	0.998138	0.677536	0.358244	-0.0143071	7.25927e-05	-0.0147236	-0.0373438	0.64846	0.920118	0.63687	0.174378
AMD1	0.0533634	0.0378071	0.0209842	-0.137525	0.905679	0.945854	0.968124	0.43525	0.0290302	0.008721	-0.00758203	-0.0954085	0.79357	0.78043	0.93201	0.259393	|	-0.0609274	-0.123738	-0.209196	-0.365957	0.334086	0.066747	0.00827211	0.00392714	-0.0899751	-0.156732	-0.246951	-0.342104	0.609695	0.251648	0.0663415	0.00795681
AMDHD2	-0.010585	0.0985281	0.0224989	-0.036432	0.993038	0.283402	0.799167	0.999996	-0.00476003	0.163803	0.0795449	-2.88603e-05	0.984057	0.657409	0.963002	0.840646	|	0.0045441	0.119689	0.0663757	0.0526676	0.914877	0.0671882	0.247202	0.407147	0.0147717	0.186879	0.123838	0.0946298	0.979198	0.355499	0.630975	0.717922
AMER1	0.0370502	0.0322261	0.000598372	0.0655488	0.647825	0.830862	0.997786	0.448037	0.0424655	0.0140235	-0.000389399	0.0436934	0.735554	0.657965	0.99802	0.259105	|	0.04296	0.00128655	-0.0255074	0.0923271	0.195982	0.691873	0.506996	0.0713055	0.0464701	-0.0160729	-0.028976	0.0730845	0.356945	0.980885	0.630474	0.0574751
AMER2	0.0688731	0.0730443	-0.152761	-0.466946	0.997801	0.92648	0.63155	0.139277	0.00130916	0.0177782	-0.122654	-0.414448	0.80286	0.701793	0.665944	0.0901146	|	0.0725069	0.0998025	-0.125783	-0.501825	0.947396	0.68706	0.329966	0.0155601	0.00725481	0.041523	-0.0935705	-0.449332	0.525282	0.364304	0.294966	0.0204469
AMER3	-0.0517069	0.0424962	0.0396018	0.569803	0.935317	0.742639	0.904856	0.153338	-0.0230723	0.0360847	0.0242858	0.437363	0.822624	0.748793	0.858016	0.071591	|	-0.0485222	0.0347882	-0.00359103	0.568215	0.785731	0.751023	0.73773	0.0290653	-0.0237214	0.0234304	-0.0256677	0.458705	0.60981	0.670968	0.970974	0.0215496
AMFR	-0.00766153	-0.016751	-0.0341867	-0.085187	0.977602	0.874293	0.827942	0.371024	0.006446	-0.0109989	-0.0255882	-0.0609875	0.973224	0.841742	0.813266	0.208195	|	-0.0776453	-0.0743164	-0.112013	-0.163986	0.353032	0.119253	0.0506876	0.0106481	-0.0557642	-0.0766787	-0.101584	-0.142375	0.296645	0.220647	0.0926551	0.0127046
AMIGO1	-0.0558208	-0.0483979	0.0108854	0.367297	0.814407	0.555742	0.893823	0.314281	-0.0443646	-0.0500381	-0.0239315	0.262384	0.765902	0.694183	0.966317	0.165469	|	-0.183761	-0.208368	-0.204112	0.280336	0.0456063	0.00789472	0.00631829	0.363092	-0.176884	-0.213414	-0.246229	0.179406	0.0977322	0.0390674	0.0589622	0.218172
AMIGO2	0.0941523	-0.182447	0.0521525	0.0883741	0.768922	0.29308	0.952063	0.625232	0.0714676	-0.115733	0.0164461	0.059912	0.707255	0.183318	0.861977	0.464678	|	0.0883872	-0.244086	-0.0261168	0.0731981	0.40585	0.0181529	0.490852	0.630093	0.07286	-0.179007	-0.0619166	0.0430423	0.421826	0.0110053	0.832747	0.474027
AMIGO3	0.0103412	0.152675	0.0632852	0.152591	0.884887	0.0848668	0.614795	0.134652	0.0374986	0.170964	0.09202	0.137809	0.9773	0.233468	0.777486	0.113496	|	0.140879	0.311797	0.278297	0.334315	0.0807493	0.00112051	0.00154959	0.00063841	0.173785	0.335142	0.312023	0.332754	0.251673	0.0102948	0.0218929	0.00339692
AMMECR1	-0.0181655	-0.0544609	-0.0295716	-0.00954129	0.994007	0.560226	0.860631	0.898246	0.00150115	-0.0403433	-0.0240132	-0.0107888	0.913073	0.509797	0.849033	0.895212	|	-0.0349541	-0.0875482	-0.0503727	-0.02184	0.753197	0.0951106	0.308817	0.619681	-0.0159392	-0.0733295	-0.0465319	-0.025414	0.554562	0.0843186	0.332618	0.677303
AMMECR1L	0.00704765	0.0251345	0.0738227	-0.0320062	0.772968	0.795042	0.506665	0.972518	0.0313319	0.0160954	0.0857263	-0.0025044	0.966354	0.730986	0.600576	0.553104	|	0.0316595	0.0271017	0.102504	-0.0354589	0.137602	0.604648	0.0030357	0.925225	0.0567399	0.0187729	0.11521	-0.00412922	0.494049	0.521111	0.0231764	0.423206
AMMECR1LP1	-0.0461217	-0.007489	0.0192981	0.415715	0.673827	0.842538	0.975941	0.171029	-0.0975169	-0.034511	-0.0108278	0.343382	0.878719	0.977041	0.962972	0.0946924	|	-0.063631	-0.0143811	-0.064946	0.456101	0.156384	0.648389	0.352986	0.0284977	-0.129217	-0.04666	-0.106626	0.377424	0.580434	0.908706	0.643447	0.0202855
AMN1	-0.107437	-0.0595688	-0.0832913	-0.0845457	0.506168	0.401464	0.579724	0.259685	-0.102052	-0.0667418	-0.0875214	-0.100637	0.530007	0.565536	0.658205	0.370685	|	-0.307402	-0.292685	-0.358712	-0.272705	0.0198525	0.00403472	0.00124577	0.00142988	-0.310601	-0.305159	-0.372695	-0.305733	0.0682165	0.0216294	0.0121664	0.00947391
AMOT	0.133838	0.0713557	0.0252927	0.0447402	0.372878	0.805071	0.930471	0.881846	0.140563	0.0357379	0.0190736	0.0161408	0.513526	0.663294	0.919093	0.560008	|	0.213836	0.129989	0.156122	0.172944	0.0185398	0.179181	0.0517401	0.0440514	0.224957	0.108223	0.178395	0.162028	0.0719843	0.179697	0.116222	0.0409841
AMOTL1	0.097288	-0.0523507	0.00967927	0.0239271	0.544827	0.632338	0.980046	0.911831	0.0736775	-0.026278	-0.00396595	0.0110243	0.502476	0.317526	0.953711	0.78889	|	0.0939998	-0.028354	0.0171264	0.0672926	0.143152	0.910776	0.895433	0.294792	0.0764915	-0.00497749	0.00698557	0.0605968	0.173668	0.500896	0.764042	0.310754
AMOTL2	0.069591	0.134506	0.00987444	-0.353896	0.771491	0.109358	0.685395	0.23605	0.0870515	0.150543	0.0742774	-0.2562	0.834061	0.245683	0.974397	0.10634	|	0.0753302	0.131547	0.0123186	-0.409949	0.329568	0.0181246	0.246233	0.0436253	0.103946	0.14681	0.0771032	-0.305512	0.574975	0.0702548	0.895627	0.0200296
AMPD2	-0.0521462	0.090134	0.0714742	0.298651	0.873717	0.287801	0.779507	0.147682	-0.0322586	0.0802102	0.0467379	0.231183	0.787074	0.361685	0.725324	0.071591	|	-0.100565	0.0405841	0.0279031	0.349622	0.19809	0.608461	0.97852	0.00959268	-0.0829985	0.031481	0.00188975	0.282352	0.192816	0.57641	0.71951	0.00669615
AMPD3	0.049147	0.061398	-0.116038	-0.287265	0.990015	0.883184	0.592267	0.226836	0.00496612	0.017117	-0.106952	-0.251832	0.846043	0.551042	0.655702	0.17162	|	0.10262	0.0903629	-0.0753236	-0.359206	0.490027	0.466811	0.365442	0.0244505	0.064513	0.0452649	-0.065152	-0.325807	0.31505	0.162253	0.394675	0.0365786
AMPH	-0.0563812	-0.0423321	0.0961683	0.446665	0.945332	0.572273	0.961713	0.60966	-0.0360606	-0.0885739	-0.0149119	0.243492	0.914683	0.838846	0.692067	0.331463	|	-0.260363	-0.218504	-0.234762	0.490714	0.142266	0.0404943	0.0222313	0.364302	-0.263887	-0.263964	-0.338008	0.29784	0.231351	0.139646	0.156487	0.195517
AMT	-0.0120765	0.0363443	-0.0508733	0.00950339	0.984566	0.847267	0.847481	0.884845	-0.00652539	0.0207498	-0.0319421	0.0156144	0.970235	0.782351	0.797359	0.922094	|	0.0337873	0.0922136	0.0436913	0.0703372	0.611941	0.18617	0.310067	0.21171	0.0399823	0.0767076	0.0655276	0.0804338	0.744972	0.220198	0.607762	0.325409
AMY2B	-0.153501	-0.11131	-0.0895413	-0.0477151	0.629641	0.300422	0.72194	0.653634	-0.100657	-0.104851	-0.0675112	-0.0538191	0.496065	0.363772	0.711959	0.683606	|	-0.189384	-0.192313	-0.180867	-0.101308	0.0890507	0.0139548	0.0276734	0.164105	-0.147277	-0.182606	-0.164309	-0.111571	0.0938601	0.0286008	0.0419261	0.256216
AMZ1	-0.0988454	0.0796167	0.0478871	0.029855	0.852375	0.291946	0.715661	0.798161	-0.0408736	0.108099	0.0700283	0.0382729	0.551941	0.494936	0.841912	0.829616	|	0.0155833	0.190001	0.197203	0.134579	0.400666	0.006705	0.00863832	0.150807	0.07865	0.218533	0.219213	0.136498	0.903993	0.030287	0.043567	0.174599
AMZ2	0.0543715	-0.081663	-0.0407914	0.0115319	0.891264	0.501938	0.892768	0.981107	0.0320691	-0.0578833	-0.0297666	-0.00323819	0.781822	0.396715	0.841051	0.918283	|	-0.0722118	-0.180003	-0.183823	-0.0976796	0.298324	0.0159043	0.0330796	0.126931	-0.0989241	-0.163143	-0.175083	-0.12007	0.557696	0.0375096	0.0533272	0.287904
AMZ2P1	-0.00535517	-0.0686748	-0.0668411	-0.0864406	0.910197	0.499069	0.616703	0.294711	-0.0178247	-0.0441237	-0.0640728	-0.0660661	0.980193	0.375824	0.645348	0.186415	|	-0.112822	-0.19345	-0.239008	-0.179337	0.0639304	0.00652966	0.00145669	0.00279201	-0.12697	-0.17301	-0.24126	-0.166204	0.186248	0.0191567	0.0122001	0.00805069
ANAPC1	-0.0507861	-0.0334581	-0.049412	-0.0414108	0.771491	0.658385	0.645365	0.328082	-0.0327609	-0.0257832	-0.0424148	-0.0443729	0.609218	0.635935	0.673023	0.370404	|	-0.16279	-0.178889	-0.227409	-0.162961	0.0322312	0.00789472	0.00152909	0.00168085	-0.147375	-0.17466	-0.226427	-0.174788	0.0718937	0.0266219	0.0121664	0.00890155
ANAPC10	-0.0833236	-0.0729289	-0.00586959	-0.0110612	0.680081	0.372094	0.990713	0.875658	-0.0704627	-0.0712663	-0.00219872	-0.0146694	0.590427	0.421911	0.978966	0.901031	|	-0.139298	-0.141596	-0.111603	-0.0985911	0.0814627	0.014307	0.0699271	0.0702783	-0.121449	-0.140958	-0.111776	-0.111206	0.101504	0.0348733	0.12273	0.157752
ANAPC11	0.0210704	0.0604692	0.0801432	-0.00677733	0.931838	0.466941	0.735565	0.957156	0.0281756	0.0923705	0.0806525	-0.00943485	0.954742	0.747383	0.801864	0.969348	|	-0.0848284	-0.0279607	-0.0105497	-0.0494095	0.50581	0.984105	0.933763	0.571668	-0.0727027	-0.00240177	-0.00920373	-0.0570224	0.498275	0.827251	0.942269	0.679627
ANAPC13	-0.0602348	-0.0627774	-0.0685897	-0.0522853	0.841487	0.674294	0.685395	0.479232	-0.0433318	-0.037039	-0.053627	-0.0767316	0.786116	0.525984	0.679009	0.623055	|	-0.246319	-0.269	-0.338337	-0.245102	0.0431994	0.00854569	0.00168681	0.00735358	-0.229379	-0.251364	-0.331179	-0.26764	0.0899885	0.0220677	0.0126412	0.0277581
ANAPC15	-0.0215293	-0.0522261	-0.0477546	-0.112199	0.940945	0.869416	0.995215	0.425748	-0.0191292	-0.0212536	-0.00192998	-0.0910929	0.943412	0.691909	0.85342	0.308207	|	-0.162827	-0.217475	-0.285647	-0.203279	0.0974575	0.0309568	0.0201638	0.0276581	-0.155822	-0.193154	-0.246889	-0.185732	0.178162	0.0395995	0.0277982	0.0343793
ANAPC16	0.0342931	0.00148738	0.0255064	0.00680878	0.997801	0.913601	0.939699	0.984882	-0.00075422	-0.00864541	0.0114667	-0.0021735	0.834049	0.989806	0.873979	0.946484	|	0.076737	0.0705427	0.0989738	0.0535099	0.443125	0.20178	0.066403	0.501246	0.0443774	0.0603347	0.096008	0.0445153	0.241621	0.225148	0.109708	0.451018
ANAPC2	0.00689566	0.118852	0.0396935	-0.0605767	0.877065	0.212794	0.709415	0.980892	0.0378026	0.125168	0.0704523	-0.00421213	0.984057	0.36266	0.879735	0.665907	|	-0.00308045	0.13935	0.0534003	-0.0278688	0.723796	0.0293191	0.244077	0.769549	0.0291635	0.148833	0.082516	0.029581	0.978922	0.0994076	0.558279	0.82148
ANAPC4	-0.045422	-0.0819931	-0.0635728	-0.0688316	0.731507	0.407742	0.678187	0.354915	-0.0551884	-0.0655166	-0.0579655	-0.0685126	0.763587	0.373862	0.720242	0.33367	|	-0.114851	-0.189421	-0.206598	-0.197381	0.0621203	0.00729932	0.00319288	0.00300832	-0.120881	-0.175654	-0.207569	-0.206442	0.126609	0.0200251	0.0166562	0.0106825
ANAPC5	-0.0194477	-0.0198719	-0.0827282	-0.340256	0.979593	0.985055	0.635629	0.117114	-0.00628834	0.00226446	-0.0625925	-0.260609	0.919449	0.885578	0.645348	0.0562773	|	-0.142749	-0.146481	-0.285159	-0.405882	0.0905071	0.0727241	0.00171572	0.00284115	-0.133949	-0.138084	-0.27373	-0.357237	0.133997	0.115886	0.0121619	0.0037317
ANAPC7	-0.0432811	-0.0103023	0.0367145	0.0150932	0.90313	0.936922	0.848347	0.720244	-0.0197064	0.00652652	0.0202142	0.0213496	0.757784	0.920268	0.758708	0.811242	|	-0.166246	-0.157089	-0.147106	-0.120158	0.0551689	0.0352669	0.0154245	0.0446893	-0.14695	-0.143186	-0.170521	-0.125468	0.0983318	0.0638467	0.0791177	0.0940077
ANGEL1	-0.00203362	0.0166705	-0.0314154	-0.0817075	0.953896	0.99489	0.803319	0.51489	-0.0121141	0.000509624	-0.0304287	-0.0637157	0.993665	0.859598	0.828757	0.353912	|	-0.0254401	0.00155535	-0.044748	-0.133093	0.546419	0.755212	0.330848	0.0899679	-0.0339345	-0.0148939	-0.041761	-0.116222	0.722147	0.977736	0.377741	0.0703156
ANGEL2	-0.0721782	-0.028876	-0.0035034	-0.0444547	0.68049	0.387211	0.753149	0.53248	-0.0619388	-0.0552662	-0.0393035	-0.0425456	0.615223	0.770887	0.986859	0.527291	|	-0.102875	-0.0224863	-0.0039425	-0.0575925	0.133692	0.252289	0.466007	0.25803	-0.0863406	-0.0530893	-0.0367285	-0.0543871	0.148292	0.72713	0.958786	0.318416
ANGPT1	0.341926	0.0377674	0.0849102	0.0613297	0.254749	0.907184	0.725236	0.893249	0.26618	0.0157259	0.0721759	0.0275243	0.243901	0.81552	0.750899	0.728604	|	0.354761	0.0357428	0.0552274	-0.00567724	0.0242546	0.896188	0.628278	0.728034	0.284283	0.0103466	0.0398563	-0.0455239	0.0547394	0.70061	0.578159	0.972681
ANGPT2	0.000545044	0.0166185	0.164721	0.0322008	0.905679	0.933809	0.795928	0.939625	-0.0675955	0.0267703	0.121816	0.0218353	0.99958	0.967039	0.74409	0.893056	|	0.0887191	0.0736953	0.260756	0.0701131	0.854765	0.606218	0.179981	0.742406	0.0370529	0.0859722	0.216666	0.0577854	0.692972	0.703183	0.136246	0.695659
ANGPTL1	-0.0418501	-0.0365059	0.0843783	0.0889063	0.944373	0.630376	0.705742	0.659819	-0.0186767	-0.0491721	0.0702177	0.053368	0.85103	0.768295	0.695951	0.399218	|	-0.0598507	-0.0178811	0.0916343	0.091839	0.572322	0.641299	0.261225	0.509863	-0.043421	-0.0319402	0.0772118	0.0554696	0.508295	0.812906	0.198929	0.284956
ANGPTL2	0.103409	0.110272	-0.0297999	-0.18245	0.598195	0.186235	0.946011	0.463606	0.0892024	0.092663	-0.0137588	-0.134804	0.551941	0.230598	0.900764	0.330836	|	0.142753	0.167193	0.0559853	-0.260049	0.0618904	0.00451332	0.247943	0.0950031	0.133625	0.150383	0.0753848	-0.216118	0.111081	0.0125689	0.511831	0.090014
ANGPTL4	0.294324	-0.14351	-0.0286781	-0.175323	0.81143	0.766799	0.975205	0.61262	0.18051	-0.115551	-0.0268442	-0.183552	0.686769	0.760516	0.976195	0.642347	|	0.338214	-0.0539127	0.0732179	-0.166486	0.366263	0.931928	0.771702	0.477057	0.226582	-0.022584	0.0735836	-0.18231	0.286845	0.855975	0.802476	0.593463
ANK1	-0.118912	0.0693005	0.0866202	0.486442	0.673827	0.722015	0.801217	0.166857	-0.0698293	0.0626162	0.0613854	0.395275	0.473982	0.760444	0.749959	0.093338	|	-0.182633	0.0306002	-0.0118338	0.490162	0.0501656	0.844377	0.739837	0.0441084	-0.140222	0.0238604	-0.0347868	0.394728	0.0687368	0.830855	0.92979	0.0331511
ANK2	-0.0040667	-0.121283	0.0432216	0.0466046	0.926031	0.175059	0.972182	0.801029	-0.0188546	-0.142675	0.00530749	-0.0388061	0.98709	0.368817	0.765693	0.752906	|	-0.138922	-0.153685	-0.183039	-0.0164656	0.0697589	0.0161018	0.00860152	0.281531	-0.165519	-0.187404	-0.231277	-0.106299	0.203044	0.0989103	0.0793224	0.899955
ANK3	-0.0919845	-0.073593	-0.0922281	-0.145546	0.439716	0.45756	0.579724	0.276338	-0.0983858	-0.0813782	-0.0939053	-0.108994	0.575659	0.624327	0.631249	0.146195	|	-0.181452	-0.115531	-0.235024	-0.274749	0.0185398	0.0781387	0.00279292	0.00308125	-0.201195	-0.1291	-0.245591	-0.248108	0.073261	0.208799	0.0179991	0.00595198
ANKAR	0.00702767	-0.0393389	-0.0134448	-0.143503	0.975599	0.93601	0.881184	0.230291	-0.00809707	-0.00727841	-0.0190431	-0.113022	0.977874	0.674191	0.938639	0.122655	|	0.0145899	-0.0146989	0.028053	-0.110402	0.952327	0.766234	0.595069	0.272058	0.00398233	0.0152363	0.0258263	-0.0763331	0.853691	0.822268	0.624216	0.150584
ANKDD1A	-0.122819	-0.0888761	-0.0882036	0.0340947	0.722713	0.449146	0.83522	0.848794	-0.0725676	-0.0713447	-0.040931	0.0315162	0.519898	0.464327	0.695951	0.826795	|	-0.131395	-0.0866283	-0.0660965	0.0892156	0.210505	0.293084	0.793827	0.389667	-0.0945342	-0.0666288	-0.0194354	0.0876929	0.152288	0.259414	0.400398	0.443363
ANKFN1	0.0942857	-0.00353066	0.000333885	-0.0177193	0.62972	0.971109	0.888682	0.713964	0.0878189	0.00632511	0.0295556	-0.0446801	0.650531	0.988647	0.998978	0.895357	|	0.110944	0.0212876	0.0383762	0.00431179	0.136856	0.743803	0.363271	0.845974	0.106608	0.0290426	0.0638161	-0.0178379	0.224809	0.838598	0.611471	0.969508
ANKFY1	0.109394	0.0399372	0.00393575	-0.0614329	0.223357	0.450194	0.771808	0.615351	0.102685	0.0366013	0.0266514	-0.04157	0.306165	0.505973	0.977559	0.452379	|	0.142329	0.071689	0.0528393	-0.0909694	0.0106354	0.0403317	0.0306507	0.180819	0.132798	0.0691517	0.0743649	-0.0756167	0.0475598	0.0708138	0.193429	0.174655
ANKH	0.0420374	0.0967458	0.0539683	0.125549	0.840039	0.494785	0.904828	0.419557	0.0325843	0.0531279	0.0191116	0.0705958	0.790389	0.291046	0.73746	0.131946	|	0.066659	0.0852168	0.0490467	0.153685	0.26042	0.414901	0.8214	0.104905	0.0594623	0.0426602	0.0129458	0.0992479	0.313583	0.14447	0.394661	0.0235528
ANKHD1	-0.0411958	-0.0371734	-0.0555593	-0.143969	0.99633	0.910525	0.73952	0.225044	0.00119918	-0.0089028	-0.038695	-0.103175	0.775152	0.58954	0.655702	0.100106	|	-0.0541553	-0.063465	-0.075102	-0.185681	0.803407	0.384587	0.159657	0.0136784	-0.0145157	-0.0353197	-0.0596466	-0.147736	0.375462	0.131675	0.0727885	0.01027
ANKHD1-EIF4EBP3	0.303916	0.0441367	0.217494	0.200822	0.629397	0.966928	0.73424	0.543981	0.183638	-0.01317	0.142912	0.136493	0.438315	0.900313	0.690777	0.372474	|	0.412052	0.187368	0.380229	0.321581	0.060525	0.349663	0.0419453	0.0888285	0.295193	0.151399	0.318734	0.268597	0.0694523	0.31857	0.0507024	0.0823713
ANKIB1	0.0641878	0.00888071	-0.0483847	-0.265169	0.750353	0.962002	0.723894	0.14501	0.0393268	-0.00470513	-0.0470113	-0.228643	0.569949	0.932814	0.775541	0.0848544	|	0.0327804	0.00791421	-0.0431355	-0.286415	0.833178	0.885424	0.476874	0.0194088	0.0112403	-0.00795293	-0.0385795	-0.247556	0.595914	0.900439	0.497568	0.01866
ANKLE1	0.0774937	0.0237388	-0.0155362	0.0767449	0.739436	0.925547	0.753696	0.490342	0.0393809	0.00713717	-0.0384741	0.0484452	0.461758	0.767733	0.922422	0.27066	|	0.150604	0.0788567	0.0844332	0.129429	0.0456488	0.120114	0.267955	0.043431	0.107376	0.0651561	0.0630662	0.103184	0.057828	0.11323	0.153658	0.031804
ANKLE2	-0.03073	-0.000746927	0.0175024	-0.0582283	0.982633	0.698593	0.776156	0.906376	0.00511497	0.0200829	0.0342575	-0.00891774	0.797628	0.991068	0.910791	0.262233	|	-0.0710204	-0.0341967	-0.0310871	-0.0937752	0.534599	0.68706	0.755713	0.308618	-0.0332898	-0.0150002	-0.0156723	-0.0452973	0.183881	0.336267	0.582802	0.0449083
ANKMY1	0.000903979	-0.0481787	-0.102442	-0.187298	0.945227	0.787924	0.833314	0.268272	0.0172348	-0.0267111	-0.0393863	-0.122766	0.998125	0.652389	0.645348	0.094599	|	0.0628907	-0.0184815	-0.0596945	-0.143419	0.282803	0.948068	0.946987	0.384392	0.0799741	0.00439949	0.00494131	-0.0734438	0.475714	0.802235	0.416474	0.102468
ANKMY2	-0.0544358	-0.064527	-0.00266106	0.112903	0.81808	0.675047	0.936427	0.593314	-0.0484209	-0.0436945	-0.0154067	0.0795541	0.797889	0.623512	0.991978	0.447263	|	-0.245484	-0.297934	-0.293712	-0.0620449	0.0381354	0.00888527	0.00468432	0.374979	-0.2444	-0.283394	-0.316361	-0.111251	0.0977997	0.0257357	0.0320151	0.688363
ANKRA2	-0.0582277	-0.0783651	-0.0974824	-0.177051	0.722713	0.463198	0.718821	0.139345	-0.0644497	-0.0616762	-0.0620595	-0.152738	0.736243	0.464327	0.666993	0.0791352	|	-0.155888	-0.201973	-0.257909	-0.31698	0.0493116	0.00846631	0.00511444	0.000740915	-0.15505	-0.191669	-0.226237	-0.301894	0.0968659	0.0259395	0.0164666	0.00233711
ANKRD10	-0.013823	-0.0357999	-0.0567814	-0.0803796	0.984566	0.742286	0.77502	0.591594	0.00458729	-0.0259566	-0.0359653	-0.0525229	0.946668	0.713928	0.709089	0.393935	|	-0.0278097	-0.0701001	-0.108597	-0.166672	0.90541	0.197128	0.0516276	0.0382879	-0.00673227	-0.0595739	-0.0913967	-0.149212	0.681119	0.196576	0.0447333	0.0442587
ANKRD11	-0.0161532	0.130459	0.0992963	0.157643	0.966779	0.104904	0.520966	0.133953	-0.0106756	0.133	0.109141	0.135772	0.947334	0.218954	0.62464	0.0800248	|	0.121133	0.269126	0.28559	0.344092	0.142478	0.00135253	0.00108263	0.000645702	0.129691	0.279756	0.299761	0.333564	0.273321	0.0112827	0.0121619	0.0023254
ANKRD12	0.0385068	0.010284	0.0503444	-0.00655978	0.988407	0.959435	0.885071	0.940763	0.00431763	0.00577333	0.0255279	0.00841589	0.829443	0.941335	0.798631	0.952901	|	0.0104519	-0.0131235	0.0199336	-0.00373512	0.714133	0.71931	0.932868	0.885635	-0.0238502	-0.0213881	-0.00561443	0.0102587	0.901939	0.867304	0.797433	0.966554
ANKRD13A	-0.0084907	-0.0108453	-0.0486381	-0.221783	0.971832	0.916815	0.915078	0.357517	-0.00994489	-0.0116995	-0.0203952	-0.142688	0.973977	0.92976	0.81237	0.147609	|	-0.0595241	-0.0546103	-0.0904113	-0.393416	0.406555	0.322218	0.287249	0.008182	-0.0557898	-0.0564459	-0.0641186	-0.324454	0.447801	0.394563	0.208741	0.00683559
ANKRD13B	0.114846	0.175711	0.0485327	0.0253589	0.714214	0.0848668	0.690966	0.681081	0.0766366	0.173247	0.0642078	0.0412104	0.538884	0.183318	0.818925	0.822627	|	0.188581	0.273851	0.199194	0.129028	0.0754208	0.00116456	0.00594539	0.0386751	0.148386	0.280848	0.215317	0.150593	0.0814609	0.0103216	0.0465848	0.147597
ANKRD13C	-0.00133478	-0.0670028	-0.0422721	-0.111671	0.928401	0.227492	0.604374	0.274849	0.0156778	-0.0763922	-0.0681648	-0.075735	0.995875	0.435043	0.763376	0.106016	|	-0.0980015	-0.172385	-0.150165	-0.196551	0.223869	0.0018876	0.0024311	0.00364877	-0.0814314	-0.184818	-0.17504	-0.165844	0.231957	0.0177812	0.020969	0.0037317
ANKRD13D	0.0153458	0.167398	0.0876583	0.183544	0.976519	0.0908196	0.603753	0.185225	-0.0111999	0.163003	0.0941252	0.138536	0.963516	0.185417	0.692644	0.0857159	|	0.0284914	0.174158	0.11884	0.295019	0.920059	0.00543068	0.0388032	0.00267981	0.00927336	0.172764	0.12565	0.252185	0.787474	0.0240846	0.110155	0.00429328
ANKRD16	-0.00756908	0.00356529	0.0271783	0.0218216	0.990343	0.966867	0.702154	0.713057	-0.00269364	-0.00415721	0.0490072	0.0282096	0.972759	0.979338	0.875082	0.786233	|	-0.0221302	-0.025325	-0.0041095	0.0397767	0.77448	0.544744	0.793899	0.392711	-0.0160729	-0.0306183	0.0147782	0.0444653	0.738857	0.6784	0.956352	0.520814
ANKRD17	0.0102051	-0.0164669	0.0320353	0.0201152	0.996624	0.452401	0.962577	0.980919	-0.000821919	-0.0436335	0.00599657	-0.00176643	0.957175	0.867055	0.806779	0.717128	|	-0.00937665	-0.0214903	-0.0286901	-0.00391109	0.597265	0.226542	0.180258	0.472696	-0.0258009	-0.0471506	-0.0579601	-0.0289506	0.89275	0.694708	0.59692	0.942959
ANKRD18A	0.241185	0.172215	-0.121145	-0.282913	0.936015	0.411036	0.892768	0.489388	0.0541045	0.154326	-0.0546988	-0.242179	0.60605	0.485178	0.792241	0.438186	|	0.296801	0.241734	0.0150797	-0.333441	0.589055	0.0637038	0.595602	0.220299	0.10741	0.231469	0.0796933	-0.301202	0.172347	0.126535	0.944347	0.259864
ANKRD18B	-0.0257698	-0.0240459	0.128312	0.565903	0.914373	0.700561	0.753375	0.0953275	-0.0317856	-0.054864	0.0827586	0.477042	0.943754	0.907941	0.698536	0.0583203	|	0.112214	0.11082	0.260904	0.611721	0.405699	0.403322	0.0409272	0.00391195	0.0915097	0.0917031	0.213656	0.523857	0.413529	0.394197	0.0380917	0.00507781
ANKRD19P	-0.208901	-0.130736	-0.0301305	0.313708	0.423328	0.50386	0.962347	0.319249	-0.160478	-0.072179	-0.0138207	0.237419	0.404708	0.278885	0.938404	0.19237	|	-0.0671839	-0.0559114	0.0220407	0.458861	0.789141	0.877881	0.777832	0.0247184	-0.0371366	0.0169368	0.0314665	0.38781	0.677478	0.629169	0.880645	0.0251071
ANKRD20A1	-0.0524597	-0.0286907	-0.00870818	0.277125	0.931918	0.645297	0.951186	0.371024	-0.0296375	-0.0544954	-0.0158984	0.202183	0.869385	0.86877	0.978387	0.196146	|	0.0318613	0.0479192	0.0846383	0.461722	0.696905	0.752595	0.356409	0.0169661	0.0450139	0.0291039	0.0782522	0.401174	0.830645	0.655269	0.387332	0.0159671
ANKRD20A16P	-0.203079	-0.240606	-0.233793	-0.307799	0.620305	0.325709	0.655447	0.245772	-0.19589	-0.18446	-0.171295	-0.245834	0.642196	0.321811	0.655702	0.145916	|	-0.18114	-0.27522	-0.298924	-0.35404	0.292308	0.07519	0.0808895	0.0428433	-0.168749	-0.223216	-0.238177	-0.296564	0.366101	0.0782168	0.0717504	0.0369538
ANKRD20A17P	-0.210684	-0.167897	-0.153824	-0.240077	0.281956	0.168603	0.621546	0.121283	-0.22906	-0.179546	-0.135737	-0.238915	0.461758	0.334965	0.667082	0.120738	|	-0.195012	-0.182029	-0.181165	-0.247591	0.0461782	0.0260548	0.0815989	0.0145436	-0.211021	-0.196328	-0.164388	-0.246509	0.150771	0.101943	0.122622	0.0433486
ANKRD20A18P	-0.134532	-0.0893512	-0.090525	0.00934125	0.698295	0.43657	0.722606	0.953088	-0.109825	-0.100103	-0.0864613	-0.0112706	0.610383	0.578882	0.749959	0.957966	|	-0.050894	-0.0465005	-0.0550248	0.0827647	0.75411	0.608772	0.588629	0.620485	-0.0406143	-0.0502196	-0.0540889	0.0586638	0.726572	0.686978	0.615196	0.509515
ANKRD20A19P	-0.323068	-0.0480948	-0.0322763	0.0131051	0.794911	0.206118	0.683708	0.632669	-0.175283	-0.0541087	-0.0309085	0.0127445	0.601631	0.417456	0.723442	0.604614	|	-0.101404	-0.0456056	-0.027999	0.033652	0.904271	0.0829362	0.340681	0.0688468	0.0364991	-0.0507497	-0.026728	0.0339516	0.780903	0.231495	0.379649	0.112544
ANKRD20A2	-0.0900237	-0.108816	0.0202504	0.447178	0.632635	0.276659	0.951663	0.272317	-0.124562	-0.122911	-0.0172453	0.325849	0.783239	0.434798	0.957077	0.13681	|	0.0118783	0.0076395	0.16562	0.561941	0.817668	0.990071	0.179258	0.0273984	-0.0306158	0.00146931	0.130086	0.459725	0.948159	0.955998	0.146377	0.0225462
ANKRD20A20P	-0.0785075	-0.0543028	-0.121561	0.0575878	0.632635	0.201426	0.506665	0.931386	-0.0988012	-0.0969254	-0.149339	0.016379	0.734121	0.570403	0.605919	0.712871	|	-0.0704532	-0.0827877	-0.125327	0.0814203	0.233843	0.0290409	0.0147884	0.749243	-0.0983187	-0.120943	-0.154001	0.036962	0.47561	0.187381	0.0741907	0.511787
ANKRD20A3	-0.115746	-0.00106798	-0.143709	0.0601958	0.538968	0.927865	0.560808	0.943627	-0.165242	0.0208667	-0.185409	0.0160547	0.694492	0.996979	0.672383	0.754245	|	-0.184481	-0.0983912	-0.224887	0.0676671	0.0473974	0.553335	0.00515809	0.912855	-0.23734	-0.0739902	-0.270643	0.0160388	0.16027	0.486262	0.0465323	0.669042
ANKRD20A4	0.189051	0.245183	0.398007	0.389231	0.481231	0.18137	0.335813	0.0739033	0.248297	0.306607	0.507248	0.416196	0.673017	0.408663	0.600576	0.0700239	|	0.251971	0.30971	0.457166	0.486816	0.0428198	0.0169041	0.00167857	0.000809028	0.327658	0.375396	0.572923	0.542138	0.201593	0.0973982	0.0256815	0.0047228
ANKRD20A5P	0.0705062	-0.0137351	0.00526647	0.23781	0.84974	0.874293	0.97766	0.404618	0.0658896	-0.0255015	-0.00972296	0.160252	0.842228	0.948001	0.989747	0.209646	|	0.0879168	0.0691822	0.146817	0.390386	0.511362	0.496319	0.228681	0.0217668	0.0759924	0.0668866	0.129849	0.323506	0.526312	0.544214	0.259166	0.0185347
ANKRD20A6P	-0.109216	0.0542513	-0.0716464	-0.121692	0.928201	0.605576	0.989323	0.763712	-0.0440213	0.094871	-0.00703598	-0.0717414	0.782648	0.849003	0.882978	0.577655	|	-0.00241138	0.122315	0.00718183	-0.0612999	0.692845	0.159222	0.626385	0.946681	0.0627959	0.161141	0.071313	-0.0117545	0.991901	0.404856	0.971364	0.748766
ANKRD20A7P	-0.0430906	0.07286	0.0883463	0.238527	0.816862	0.948443	0.97766	0.505598	-0.0850862	0.0180292	0.0140951	0.128492	0.927903	0.819331	0.850851	0.205811	|	-0.00770005	0.112642	0.103199	0.267323	0.65414	0.677862	0.843587	0.249735	-0.0599842	0.0601181	0.0291421	0.156413	0.969557	0.504175	0.521684	0.0815452
ANKRD20A8P	-0.0339708	-0.0297258	0.0023579	0.0437716	0.758387	0.742286	0.989355	0.86435	-0.0803255	-0.0318264	0.00271185	0.0140617	0.919722	0.801347	0.991978	0.523123	|	0.029668	-0.0121023	0.0513153	0.0714702	0.903867	0.85176	0.373918	0.386122	-0.0140573	-0.0123744	0.0508677	0.043159	0.830594	0.871752	0.450493	0.1984
ANKRD20A9P	-0.0732198	-0.0595845	-0.0829557	0.0289698	0.536803	0.129588	0.506665	0.95271	-0.0864353	-0.094499	-0.102118	-0.00920423	0.641265	0.43738	0.627844	0.831579	|	-0.0554875	-0.0812409	-0.108285	0.0413333	0.206676	0.0143095	0.00971671	0.994736	-0.0794712	-0.112201	-0.132195	-0.000629535	0.462111	0.125132	0.0626185	0.696302
ANKRD23	0.118296	0.111637	0.0384454	-0.00409318	0.531226	0.132215	0.686598	0.997628	0.0871917	0.114255	0.0633634	0.000404794	0.428839	0.245658	0.858016	0.978993	|	0.205311	0.225861	0.19846	0.0291271	0.0243031	0.0014587	0.00345972	0.692833	0.171852	0.233406	0.226729	0.0344353	0.0579656	0.0128033	0.0423127	0.7938
ANKRD24	0.00714783	0.000840062	-0.0175192	0.378318	0.976741	0.669017	0.944599	0.160341	-0.0114368	0.0516908	0.0182576	0.356221	0.984881	0.996569	0.960515	0.136459	|	0.0504667	0.0394295	0.0369305	0.429569	0.741298	0.212283	0.416771	0.018421	0.0296556	0.0993699	0.0690569	0.408043	0.6382	0.705459	0.740371	0.035658
ANKRD26	-0.0176634	-0.0479595	0.0313112	0.218059	0.944373	0.442416	0.930471	0.228797	-0.0129623	-0.0534089	0.0137165	0.149651	0.916151	0.569877	0.830801	0.090125	|	0.00678757	-0.0311532	0.0598429	0.260014	0.910954	0.485078	0.381483	0.0225175	0.00666289	-0.0344615	0.0422305	0.197084	0.923411	0.588563	0.247084	0.0112889
ANKRD26P3	0.0287799	0.00971361	0.0194791	0.242735	0.868294	0.868621	0.936427	0.288075	0.141173	0.0436844	0.0427832	0.235472	0.982248	0.982066	0.978128	0.268181	|	0.035752	0.0286574	0.0222813	0.252634	0.607234	0.625002	0.820486	0.123608	0.145504	0.0736542	0.0402366	0.240377	0.928961	0.886546	0.924316	0.162689
ANKRD27	0.0100937	0.00232616	0.0256823	0.0217397	0.990015	0.941903	0.832373	0.637345	-0.00264585	-0.00457399	0.0196943	0.0284382	0.962236	0.980568	0.810195	0.721989	|	-0.0150982	-0.00458872	0.0069593	0.0228891	0.545204	0.720181	0.985141	0.466965	-0.0298084	-0.0117631	0.000694405	0.0304408	0.829611	0.915982	0.873337	0.643423
ANKRD28	-0.0283008	-0.0663826	-0.0749077	-0.201307	0.833195	0.431947	0.634488	0.174098	-0.0319977	-0.0512962	-0.0688972	-0.150394	0.846043	0.406594	0.679159	0.0846887	|	-0.0998626	-0.170608	-0.212337	-0.332726	0.0890334	0.00681388	0.00267002	0.00168085	-0.0995212	-0.161108	-0.209078	-0.287254	0.15015	0.0213385	0.0170445	0.00321223
ANKRD29	-0.0451602	-0.00273475	-0.00980864	0.172792	0.940454	0.938404	0.923617	0.589345	-0.0296504	-0.0102576	-0.0203152	0.110349	0.909229	0.989679	0.973257	0.393933	|	-0.139463	-0.149778	-0.200833	0.174261	0.258234	0.0511127	0.012568	0.422464	-0.131382	-0.162711	-0.216692	0.11483	0.34551	0.143449	0.0551833	0.296578
ANKRD30B	-0.115387	-0.082372	0.00162241	0.23963	0.915144	0.702609	0.935785	0.252004	-0.0386131	-0.0471451	0.0220487	0.209618	0.688356	0.583198	0.997162	0.19375	|	-0.116546	-0.087005	-0.0107807	0.268182	0.67231	0.547794	0.958791	0.076118	-0.0476382	-0.0473971	0.00502627	0.227974	0.359029	0.35853	0.930391	0.0776003
ANKRD30BL	-0.173404	-0.067317	-0.0542468	0.235906	0.604628	0.844526	0.63155	0.297913	-0.126855	-0.0314121	-0.104297	0.200335	0.503314	0.702005	0.841688	0.232322	|	-0.203104	-0.125273	-0.0541853	0.277075	0.112431	0.372516	0.188069	0.0764364	-0.154768	-0.0823514	-0.105926	0.239895	0.108018	0.259292	0.578255	0.0900619
ANKRD30BP1	-0.0613235	-0.0272674	-0.0136413	0.0314537	0.722828	0.565968	0.940272	0.734041	-0.0409431	-0.0340771	-0.00994538	0.0289579	0.556222	0.738045	0.931883	0.707394	|	-0.0358813	-0.0474005	-0.0451291	0.040588	0.602922	0.273861	0.348504	0.587084	-0.0270708	-0.0488334	-0.0473233	0.0334319	0.555127	0.396333	0.452554	0.570304
ANKRD30BP2	-0.122502	-0.0562672	-0.0890126	0.121627	0.518376	0.425219	0.592267	0.412441	-0.0977104	-0.0574872	-0.0754643	0.0824202	0.493387	0.534078	0.645348	0.218703	|	-0.0840851	-0.039414	-0.0392648	0.13592	0.355231	0.532016	0.644343	0.193641	-0.0655688	-0.0350313	-0.0277227	0.0920968	0.330765	0.560328	0.587032	0.0933058
ANKRD32	-0.0636785	-0.129996	-0.118894	0.201277	0.823328	0.14651	0.566506	0.360104	-0.0438074	-0.119262	-0.14623	0.158314	0.737364	0.252848	0.655702	0.254333	|	-0.116035	-0.185651	-0.164869	0.168373	0.136067	0.00479553	0.0140558	0.37054	-0.108549	-0.184071	-0.190467	0.116304	0.201048	0.0220191	0.0614484	0.26163
ANKRD33B	-0.161821	-0.0192315	0.096959	0.55032	0.55108	0.982674	0.7832	0.150588	-0.134583	-0.00316179	0.0544637	0.456756	0.512199	0.892204	0.67313	0.0959233	|	-0.1834	-0.0312776	0.067331	0.553641	0.0933698	0.885724	0.76036	0.0318088	-0.159531	-0.0116032	0.0234673	0.461662	0.128754	0.678484	0.407442	0.0326412
ANKRD34A	-0.0127432	0.0594283	0.0818654	0.453835	0.930265	0.806576	0.7973	0.159598	-0.0274693	0.0330513	0.0628625	0.333741	0.973224	0.662126	0.767635	0.0692387	|	0.0156393	0.0579023	0.070743	0.460575	0.935667	0.606258	0.586236	0.0309764	-0.00866089	0.0425507	0.0495386	0.349667	0.900769	0.518865	0.497695	0.0148537
ANKRD34C	-0.155167	0.0345364	0.10044	0.248243	0.471246	0.948076	0.90571	0.525549	-0.168851	-0.0122935	0.0337203	0.136215	0.608264	0.879304	0.735443	0.232674	|	-0.180751	-0.138019	-0.1171	0.202398	0.0742971	0.0954262	0.0973953	0.484492	-0.191033	-0.183109	-0.19469	0.111111	0.183546	0.306325	0.386876	0.258595
ANKRD34C-AS1	0.0629094	0.0253997	-0.0121228	0.0912789	0.942307	0.898396	0.970324	0.74156	0.0250417	0.0213449	0.0133067	0.0652745	0.827672	0.904857	0.978128	0.627565	|	0.0327831	-0.0195919	-0.0850979	0.0793169	0.867878	0.879171	0.48899	0.733855	-0.0189002	-0.0164385	-0.078606	0.0479367	0.806145	0.880355	0.518491	0.618677
ANKRD35	0.0564897	0.0334325	0.0108525	0.205817	0.691844	0.438928	0.823182	0.0975629	0.0583744	0.0462142	0.0299607	0.16341	0.727548	0.660935	0.953633	0.0561003	|	0.0402166	0.0675611	0.0277584	0.217135	0.459875	0.0435928	0.308995	0.00479366	0.0423919	0.0804794	0.0464537	0.178978	0.581893	0.136511	0.593548	0.00441243
ANKRD36	-0.0817061	-0.0637462	-0.0246165	-0.0388291	0.723794	0.500403	0.867846	0.776988	-0.0630566	-0.0559313	-0.027992	-0.0259543	0.616907	0.497548	0.902883	0.621807	|	-0.0532351	-0.0409807	0.0135448	-0.0412876	0.592099	0.616006	0.907296	0.659535	-0.0382727	-0.0306234	0.00789011	-0.0275368	0.511266	0.538425	0.865249	0.512592
ANKRD36B	0.0196075	0.0553952	0.0223735	0.0118616	0.926031	0.588914	0.798231	0.700177	0.0232958	0.0558192	0.0427783	0.0341671	0.942138	0.671102	0.920885	0.900937	|	0.0603222	0.128098	0.116791	0.070264	0.344688	0.0510389	0.0248325	0.100534	0.0689689	0.131624	0.139696	0.0993479	0.483193	0.0961233	0.098539	0.296826
ANKRD36BP1	-0.0146229	0.0744357	-0.07988	-0.264737	0.985563	0.796229	0.826478	0.278513	0.00871888	0.0462589	-0.065202	-0.213032	0.974378	0.729955	0.815344	0.171991	|	0.0076882	0.181859	0.107331	-0.290658	0.806678	0.120944	0.283116	0.0773798	0.0273624	0.168764	0.1321	-0.242869	0.960788	0.15357	0.46745	0.0659778
ANKRD36BP2	-0.0644665	-0.101663	0.0601958	0.113785	0.816862	0.38108	0.940927	0.632224	-0.0643425	-0.0873341	0.0141561	0.0684221	0.814807	0.414855	0.746621	0.432028	|	-0.0661776	-0.118152	0.0271112	0.188617	0.476724	0.105308	0.750163	0.136517	-0.0668263	-0.105783	-0.0198941	0.144907	0.560797	0.136688	0.709852	0.110031
ANKRD36C	0.0177845	-0.0475812	-0.0176606	-0.0421954	0.969775	0.908366	0.98975	0.824875	0.00892614	-0.0137056	0.00247512	-0.0218741	0.929774	0.691909	0.939864	0.619585	|	0.0835148	0.045906	0.101186	0.00343253	0.207097	0.227286	0.0591373	0.654034	0.0766445	0.0827405	0.124431	0.0310051	0.264039	0.58716	0.185698	0.967014
ANKRD36P1	-0.0609314	-0.0547545	-0.100863	0.03642	0.703735	0.266381	0.553598	0.932895	-0.0699877	-0.0840285	-0.11966	-0.00955089	0.742372	0.535119	0.633045	0.666762	|	-0.0618385	-0.0718695	-0.0952541	-0.00292815	0.269155	0.0477002	0.0436557	0.39303	-0.078628	-0.105613	-0.12151	-0.0569563	0.447655	0.213299	0.158049	0.972451
ANKRD37	0.142958	0.142344	0.394744	0.46794	0.950913	0.78545	0.658102	0.312442	0.0547183	0.0753331	0.238797	0.306173	0.849158	0.605559	0.600576	0.124029	|	0.23726	0.199019	0.426033	0.512297	0.542401	0.421906	0.157541	0.100421	0.149333	0.127384	0.27282	0.350194	0.411725	0.246589	0.0430451	0.0343067
ANKRD39	-0.0205936	0.066978	0.0269461	-0.116406	0.993218	0.315341	0.841611	0.713558	-0.00324905	0.110431	0.0466587	-0.0493002	0.950364	0.676176	0.9366	0.348479	|	-0.116115	-0.0714057	-0.125572	-0.193099	0.273011	0.781514	0.239667	0.132702	-0.101359	-0.0303489	-0.110689	-0.134636	0.294353	0.543997	0.236735	0.0622064
ANKRD40	0.180297	0.177934	0.0406694	-0.302587	0.39467	0.198909	0.716304	0.30598	0.137357	0.150552	0.0912154	-0.211384	0.345956	0.244977	0.909952	0.135495	|	0.2215	0.21778	0.116495	-0.209664	0.0279491	0.0176296	0.0871611	0.55361	0.199991	0.198568	0.16121	-0.100375	0.0671519	0.034593	0.309139	0.230831
ANKRD42	-0.187487	-0.0696071	-0.0122199	0.158931	0.299776	0.293536	0.860631	0.485187	-0.161015	-0.0740023	-0.0265103	0.119678	0.331634	0.457693	0.956892	0.347821	|	-0.212376	-0.195199	-0.175504	0.135113	0.0268857	0.00423593	0.00714531	0.425537	-0.185717	-0.199035	-0.197242	0.10045	0.0620777	0.0204456	0.043531	0.349809
ANKRD44	0.0224631	-0.0117284	-0.0968885	-0.222007	0.942307	0.820279	0.788042	0.274849	0.0189289	-0.0245397	-0.0493896	-0.17904	0.936098	0.937705	0.661371	0.168295	|	-0.00454072	-0.00394001	-0.0680136	-0.310337	0.974474	0.758093	0.824059	0.0198941	-0.00274346	-0.0204887	-0.0167077	-0.271669	0.968491	0.963449	0.388073	0.0207034
ANKRD45	0.0828666	0.0255888	0.00347399	0.0952988	0.758387	0.98014	0.950653	0.360351	0.0499593	0.00234128	0.0116633	0.0710894	0.580696	0.78384	0.987808	0.170688	|	0.1046	0.123005	0.122237	0.161633	0.280498	0.0677819	0.0517601	0.0188904	0.0634985	0.102063	0.127553	0.13669	0.148749	0.0515608	0.108968	0.0108383
ANKRD46	-0.0867127	-0.101512	-0.0444716	-0.023614	0.775687	0.291946	0.683042	0.725078	-0.0689228	-0.10488	-0.0738523	-0.0510481	0.726248	0.416867	0.850851	0.885086	|	-0.255123	-0.359009	-0.389804	-0.206385	0.0405904	0.00297001	0.00173657	0.0248206	-0.243631	-0.368823	-0.431794	-0.2523	0.0942721	0.0167989	0.0188693	0.108888
ANKRD49	-0.0731583	-0.0315517	-0.0761449	-0.0586557	0.620305	0.600721	0.71739	0.53248	-0.0755169	-0.0439034	-0.0495459	-0.0546235	0.685229	0.795917	0.67313	0.501729	|	-0.0936619	-0.0538048	-0.0907109	-0.138636	0.112275	0.189946	0.200609	0.0299419	-0.0954646	-0.0694978	-0.0648082	-0.139038	0.234348	0.413697	0.133825	0.0552272
ANKRD50	-0.0751736	-0.050423	-0.00275987	-0.00112153	0.763427	0.545886	0.82479	0.955204	-0.0449705	-0.040689	-0.0292593	-0.00550636	0.577511	0.551532	0.989304	0.991241	|	-0.167138	-0.160161	-0.148651	-0.0542041	0.0423918	0.00900348	0.00611325	0.277275	-0.137857	-0.154217	-0.17748	-0.0610847	0.0703436	0.0308951	0.0564414	0.439421
ANKRD52	0.0332335	0.103002	0.111467	0.225916	0.83043	0.160396	0.568053	0.112292	0.0431245	0.102082	0.10265	0.203501	0.884082	0.281185	0.618657	0.0752238	|	0.107641	0.180034	0.150511	0.261632	0.11152	0.00333362	0.0106625	0.00421741	0.116319	0.18624	0.142521	0.245592	0.230069	0.0215041	0.0339764	0.00903453
ANKRD54	-0.015009	0.0181876	0.0437397	0.0528795	0.915587	0.365297	0.618109	0.394636	0.0160375	0.0520663	0.0531357	0.0704536	0.927903	0.838529	0.719789	0.511858	|	-0.0407501	-0.00895922	0.0074798	0.0822057	0.93619	0.621815	0.695646	0.0785871	-0.00438512	0.0223071	0.0174512	0.101852	0.475446	0.87654	0.890774	0.208183
ANKRD57P1	-0.144248	-0.0107706	0.00292874	-0.20406	0.978043	0.769657	0.738689	0.815193	-0.0213157	0.0783571	0.145011	-0.0650402	0.770682	0.982066	0.997339	0.390157	|	-0.0614264	0.0670151	0.108992	-0.140767	0.713958	0.309245	0.113731	0.96793	0.0685388	0.154772	0.250557	0.00768445	0.79569	0.741973	0.575461	0.485621
ANKRD6	0.0542793	-0.0705631	0.00453751	0.0919976	0.670714	0.720905	0.930969	0.68151	0.0648481	-0.0378735	0.015299	0.0457453	0.750597	0.546174	0.985243	0.380916	|	-0.00939798	-0.0690163	-0.0347947	0.100085	0.990785	0.579807	0.683173	0.465916	-0.000961418	-0.0361386	-0.0243032	0.0550056	0.927555	0.341244	0.633959	0.241794
ANKRD60	-0.0181953	-0.0511639	-0.0402763	-0.0101586	0.747403	0.32855	0.673015	0.924566	-0.0501375	-0.0718607	-0.0604882	-0.00969038	0.926263	0.558864	0.814795	0.905212	|	0.0518768	0.0185552	0.0911118	0.0741827	0.798357	0.948473	0.300075	0.206393	0.019331	0.00472612	0.0732918	0.0800922	0.502333	0.80614	0.240266	0.27903
ANKRD62	-0.0944764	0.0742471	0.0690855	0.0960709	0.722713	0.774256	0.799599	0.397554	-0.0761606	0.0345012	0.0497173	0.0719544	0.642196	0.568196	0.770332	0.259528	|	-0.0730289	0.101582	0.107465	0.167185	0.461855	0.353472	0.194711	0.0186856	-0.05971	0.0630128	0.0878487	0.148245	0.44571	0.198638	0.188783	0.0231517
ANKRD65	-0.00447224	0.0546293	-0.0894455	-0.2763	0.904352	0.585077	0.886358	0.224827	0.0396592	0.0738996	-0.0414467	-0.208275	0.992761	0.765809	0.782207	0.131082	|	-0.0499641	0.00604784	-0.12829	-0.367362	0.990915	0.872337	0.404069	0.0130096	0.00136399	0.0169969	-0.079616	-0.302212	0.716359	0.961987	0.251045	0.0148064
ANKRD9	0.0832407	0.208724	0.202435	0.216492	0.87565	0.191977	0.620227	0.40293	0.0449154	0.148069	0.128803	0.117205	0.746898	0.198118	0.600576	0.116713	|	0.183878	0.321321	0.394468	0.41985	0.123019	0.00356723	0.00312033	0.00566954	0.155105	0.272402	0.329955	0.33332	0.145959	0.0114489	0.0121664	0.00490388
ANKS1A	0.0521222	0.0384144	0.0148551	0.118716	0.813749	0.597382	0.756507	0.166172	0.0356126	0.0312074	0.0304551	0.107371	0.683307	0.600926	0.915519	0.113653	|	0.126931	0.14324	0.151987	0.25854	0.0618904	0.00957508	0.00285542	0.0007858	0.114322	0.140142	0.172	0.25978	0.104985	0.0374321	0.0310121	0.00352887
ANKS1B	-0.0932718	-0.095032	0.00383556	-0.0264273	0.425155	0.202255	0.723761	0.440712	-0.0982979	-0.102895	-0.0444249	-0.0443404	0.54592	0.348737	0.983163	0.629723	|	-0.214944	-0.125343	-0.150863	-0.133839	0.0169085	0.0184207	0.00346601	0.00535189	-0.22685	-0.132588	-0.195342	-0.155397	0.0687247	0.0623248	0.0410794	0.0225388
ANKS3	0.0417776	0.0777104	-0.00581462	0.0807736	0.773757	0.170161	0.879213	0.195709	0.0533651	0.10568	0.0277218	0.116606	0.847048	0.441237	0.982527	0.385821	|	0.095836	0.109706	0.0492362	0.157058	0.10158	0.00963893	0.175785	0.00433739	0.11258	0.14105	0.0828071	0.194508	0.291487	0.0908952	0.524799	0.0551396
ANKS4B	0.0222073	-0.0383097	-0.000359767	-0.0016597	0.988407	0.673323	0.870656	0.921346	0.0045814	-0.0356284	-0.0263458	-0.0089116	0.92221	0.738445	0.998796	0.984705	|	0.0954216	0.039417	0.100157	0.0858902	0.289554	0.456664	0.238952	0.145777	0.0762399	0.0479209	0.0749749	0.0839075	0.231094	0.629646	0.160854	0.19395
ANKS6	0.0346528	0.104091	0.0428545	0.0147313	0.846023	0.117648	0.710864	0.633676	0.0342428	0.0951277	0.0415228	0.0285393	0.847136	0.200505	0.746585	0.805379	|	0.102833	0.145341	0.0969524	0.0138286	0.135766	0.00437922	0.0517601	0.566859	0.0944622	0.143091	0.0934982	0.0249999	0.201641	0.0212133	0.0951728	0.78265
ANKZF1	0.0695637	0.00809828	0.0153624	-0.0721735	0.82732	0.886432	0.913647	0.753649	0.0397003	0.0134552	0.0174352	-0.0425618	0.662682	0.947543	0.937186	0.559187	|	0.132477	0.0715238	0.117689	-0.0540278	0.121062	0.14033	0.061752	0.776835	0.0992825	0.0836617	0.11818	-0.0278287	0.111563	0.305761	0.125267	0.620868
ANLN	0.205378	0.418171	0.000881318	-0.606753	0.803138	0.148036	0.931705	0.161581	0.104777	0.329377	0.0467101	-0.530103	0.555973	0.186948	0.999004	0.100932	|	0.199903	0.408664	0.00190673	-0.615698	0.478225	0.0435928	0.78764	0.0411485	0.103722	0.313985	0.0485619	-0.535325	0.222523	0.0311573	0.993883	0.0428071
ANO10	-0.0135173	-0.0898356	-0.0340989	0.0179733	0.989159	0.464925	0.8149	0.867116	0.00285269	-0.0455826	-0.0237768	0.0127598	0.941827	0.22056	0.760653	0.794279	|	-0.095632	-0.151555	-0.124069	-0.0661783	0.168055	0.0162241	0.00987038	0.170442	-0.0787428	-0.109903	-0.115208	-0.0734971	0.194984	0.0128887	0.0228047	0.295397
ANO2	0.0147061	0.0456886	0.00431657	-0.0749222	0.984566	0.949134	0.866647	0.671255	0.00718374	-0.0112552	-0.0475028	-0.0643218	0.963858	0.815534	0.991948	0.611648	|	0.138532	0.169063	0.141745	0.018367	0.148839	0.2077	0.280093	0.635552	0.143937	0.127509	0.12089	0.0572614	0.255315	0.158236	0.301239	0.899522
ANO3	-0.431594	-0.261764	-0.0365454	0.263783	0.19852	0.144217	0.801217	0.870412	-0.420773	-0.266851	-0.0735902	0.074842	0.279875	0.263578	0.934649	0.497751	|	-0.503454	-0.285236	-0.339721	0.270522	0.0108793	0.0172963	0.00748193	0.752794	-0.515864	-0.297397	-0.417802	0.0932905	0.0547394	0.0583391	0.0604968	0.40624
ANO4	-0.0759303	-0.00495521	-0.0518912	-0.164503	0.812778	0.979865	0.833836	0.470558	-0.0608489	-0.00306041	-0.0345737	-0.109197	0.74678	0.975244	0.763376	0.255513	|	-0.138649	-0.0820624	-0.160973	-0.235188	0.157514	0.178348	0.0202099	0.092806	-0.121753	-0.0831701	-0.146667	-0.180362	0.190224	0.286661	0.0270127	0.0530295
ANO5	-0.0393694	-0.105016	-0.00543161	0.237293	0.856832	0.125282	0.766229	0.573374	-0.0451199	-0.137142	-0.0471428	0.11939	0.886213	0.310109	0.983342	0.236964	|	-0.194387	-0.276747	-0.230314	0.206218	0.0580003	0.00161624	0.0028182	0.499981	-0.205801	-0.297986	-0.279656	0.104029	0.14772	0.0128767	0.0396404	0.23218
ANO6	0.192531	0.0364163	0.0744748	0.0788217	0.265324	0.897619	0.709796	0.771828	0.187815	0.017854	0.0655106	0.0403801	0.345956	0.835623	0.745741	0.526776	|	0.193273	0.112721	0.192254	0.085814	0.027628	0.179646	0.0128324	0.596649	0.192635	0.104505	0.190424	0.0499198	0.0742968	0.233112	0.0338603	0.402997
ANO8	0.0583807	0.111047	0.087174	0.0813656	0.734777	0.393538	0.579724	0.473112	0.0790509	0.0975459	0.123459	0.0798886	0.802698	0.430481	0.716583	0.452376	|	0.130923	0.177831	0.240509	0.202889	0.082712	0.0307485	0.00205089	0.0167077	0.15125	0.168709	0.273522	0.209964	0.20829	0.0602853	0.0226856	0.0455893
ANP32A	0.0103521	-0.0157134	-0.0210179	-0.186587	0.984566	0.974198	0.94957	0.226027	-0.00572436	0.00353339	-0.0124669	-0.153477	0.970425	0.900313	0.924783	0.139005	|	-0.0701433	-0.112816	-0.139593	-0.258207	0.227401	0.121603	0.0530886	0.0165762	-0.0862765	-0.100758	-0.132367	-0.2174	0.449627	0.161067	0.0784051	0.0148833
ANP32A-IT1	0.0365449	0.0441268	0.00419599	-0.0202778	0.963112	0.696454	0.982508	0.940814	0.0101634	0.0324234	0.00511216	-0.0133643	0.822527	0.63519	0.987281	0.901267	|	0.176797	0.19885	0.19565	0.0429015	0.0748362	0.0114838	0.014945	0.650758	0.151288	0.191439	0.20382	0.0500069	0.100159	0.0296419	0.0608033	0.735918
ANP32B	0.141005	0.11691	-0.0211183	-0.328511	0.732871	0.485642	0.940593	0.419557	0.118475	0.126368	0.0328742	-0.21544	0.672319	0.582675	0.968502	0.214892	|	0.240074	0.270396	0.1886	-0.153362	0.0819063	0.0280953	0.0764481	0.938284	0.231419	0.27876	0.25114	-0.0182816	0.131927	0.0607562	0.265602	0.529267
ANP32C	-0.144949	0.0120767	-0.0905879	-0.177098	0.788642	0.724553	0.987048	0.564921	-0.0804824	0.0556713	-0.00635098	-0.0953007	0.575009	0.960104	0.763376	0.264395	|	-0.0934909	0.112732	-0.0407366	-0.163053	0.83354	0.103055	0.73281	0.478948	-0.0257769	0.160411	0.0380734	-0.0847095	0.457496	0.348266	0.749318	0.219158
ANP32E	-0.123213	-0.211043	-0.169348	-0.210237	0.812778	0.279966	0.692532	0.177358	-0.0819362	-0.160544	-0.119243	-0.206041	0.709245	0.267509	0.655702	0.160844	|	-0.16369	-0.224035	-0.182849	-0.173769	0.274887	0.0732569	0.268894	0.144045	-0.12405	-0.183149	-0.129176	-0.160564	0.251673	0.0734764	0.160885	0.172717
ANTXR1	0.258917	0.0555235	-0.00441483	-0.107343	0.266396	0.885792	0.936427	0.51275	0.207374	0.0247233	0.0202537	-0.103057	0.250113	0.778412	0.989419	0.517364	|	0.388711	0.204228	0.245586	0.0279732	0.0103467	0.0797134	0.0130086	0.734896	0.33957	0.193002	0.283218	0.0466111	0.0335097	0.123824	0.071074	0.870946
ANTXR2	0.129979	0.0339647	0.0464079	0.0764252	0.432105	0.912402	0.899551	0.597684	0.125753	-0.0131372	0.0220176	0.0487728	0.513526	0.810151	0.806779	0.414398	|	0.165028	0.0576072	0.120218	0.0998607	0.0346323	0.885146	0.096261	0.267796	0.165845	0.0100171	0.0996494	0.0708672	0.100018	0.447387	0.0941925	0.184784
ANXA1	0.320393	-0.0100256	0.0650063	0.097306	0.369373	0.733914	0.81806	0.702153	0.370708	0.0710677	0.0830962	0.101363	0.549751	0.979939	0.889093	0.717154	|	0.29984	0.0198177	0.126773	0.0702303	0.06737	0.463832	0.232761	0.709899	0.372311	0.0941131	0.148647	0.0708717	0.231768	0.915342	0.405832	0.751701
ANXA11	-0.0255585	0.0691797	0.140183	0.377878	0.996446	0.401564	0.579724	0.183268	-0.00144833	0.0756013	0.126947	0.286986	0.923292	0.510835	0.618657	0.091393	|	-0.045504	0.038213	0.0830526	0.429239	0.734128	0.476314	0.40383	0.0207338	-0.027687	0.0467938	0.0668411	0.339614	0.637755	0.604113	0.370599	0.0143398
ANXA2	0.171894	-0.074227	0.0632257	-0.0460479	0.531226	0.8747	0.899345	0.920785	0.232724	-0.0456418	0.0557664	-0.0288801	0.672569	0.837351	0.915519	0.859846	|	0.144548	-0.0112742	0.158168	-0.0868857	0.169896	0.965522	0.281176	0.680591	0.218959	0.00827632	0.159125	-0.0708259	0.429313	0.959673	0.384921	0.659451
ANXA2P1	-0.00928341	0.0982141	-0.15048	-0.250857	0.953327	0.533699	0.694158	0.340097	-0.016518	0.0663496	-0.0837572	-0.185914	0.977563	0.457294	0.633045	0.193786	|	0.0185385	0.124538	-0.12738	-0.368063	0.920003	0.157743	0.458219	0.0275429	0.00863062	0.0946913	-0.0631436	-0.308352	0.858737	0.137009	0.213139	0.0243384
ANXA3	0.0350232	-0.10051	-0.0385076	0.11154	0.961445	0.572453	0.881184	0.775072	0.0260448	-0.101196	-0.0517095	0.055119	0.937334	0.638845	0.927264	0.476557	|	0.0769245	0.0192265	0.083177	0.23449	0.544522	0.947165	0.552147	0.130099	0.0845377	0.0104729	0.0824521	0.194786	0.605701	0.912594	0.56374	0.0887659
ANXA4	0.0587347	-0.0252357	-0.174895	-0.233307	0.815521	0.805782	0.582821	0.15612	0.0500899	-0.0267209	-0.118483	-0.178683	0.78726	0.857379	0.466602	0.0697979	|	0.0342729	-0.00435246	-0.175003	-0.28739	0.67477	0.896188	0.119148	0.00810228	0.0331263	-0.00939012	-0.11503	-0.232484	0.732786	0.959072	0.023945	0.00522386
ANXA5	0.171971	0.0537088	0.0718754	-0.105377	0.405058	0.688287	0.735453	0.550887	0.163236	0.0558704	0.0838438	-0.102388	0.438315	0.768267	0.800392	0.488505	|	0.124997	0.085813	0.0826956	-0.243983	0.195014	0.357374	0.296241	0.0452802	0.124178	0.0817035	0.0968466	-0.248515	0.251843	0.404856	0.412671	0.0699074
ANXA6	-0.0400757	-0.0396183	-0.0148156	0.164486	0.938312	0.904298	0.896731	0.903704	-0.0259509	-0.0197523	-0.0280579	0.0516781	0.899736	0.841042	0.963332	0.644014	|	-0.274427	-0.394714	-0.464508	0.109149	0.0679592	0.0162361	0.00341953	0.96364	-0.268695	-0.378486	-0.496486	0.0122576	0.128421	0.0390654	0.0227869	0.725182
ANXA7	-0.065837	-0.113922	-0.0684184	-0.0620943	0.868294	0.294501	0.748174	0.512878	-0.0327424	-0.0829387	-0.0519941	-0.0498169	0.706664	0.250792	0.720242	0.398578	|	-0.246489	-0.298849	-0.301192	-0.258169	0.0445602	0.00308958	0.00271409	0.00335727	-0.22022	-0.274847	-0.291465	-0.259341	0.0801167	0.0119143	0.015864	0.0101434
ANXA9	0.0693675	0.101721	-0.109814	-0.379521	0.968334	0.731725	0.673828	0.174521	0.0150274	0.0458112	-0.0964621	-0.304009	0.792172	0.483794	0.72199	0.100106	|	0.111222	0.203949	0.0209326	-0.36236	0.483859	0.095465	0.695431	0.0539841	0.0660874	0.144141	0.0425827	-0.298053	0.325945	0.0514569	0.887277	0.04866
AOAH	0.109875	-0.0771378	0.0380531	-0.109895	0.622944	0.723596	0.756508	0.709086	0.108299	-0.0432078	0.0681486	-0.0675894	0.639712	0.609892	0.903401	0.526401	|	0.0837437	-0.0281078	0.0550582	-0.158397	0.336284	0.972441	0.25789	0.336577	0.0873299	0.00323384	0.0906291	-0.115692	0.448274	0.8003	0.592573	0.258597
AOC2	-0.00519901	0.0720928	0.166341	0.103794	0.977602	0.569684	0.625334	0.536071	-0.00940816	0.058521	0.105436	0.0634065	0.98709	0.543197	0.600576	0.269997	|	0.0836242	0.134446	0.274625	0.15753	0.374176	0.0776737	0.0113987	0.128242	0.07262	0.125754	0.212938	0.115757	0.418456	0.117843	0.014166	0.0682545
AP1AR	-0.0574677	-0.0471954	-0.0584039	-0.0481995	0.859352	0.60833	0.668667	0.60181	-0.0527835	-0.0556795	-0.0758073	-0.0570727	0.851128	0.7551	0.79245	0.666348	|	-0.252519	-0.267198	-0.337914	-0.191121	0.0557064	0.00832191	0.00176818	0.0159494	-0.253124	-0.283179	-0.363242	-0.210341	0.124082	0.0339522	0.0160917	0.0525538
AP1B1	0.0253321	0.0630597	0.00344699	0.0207081	0.721916	0.332573	0.865347	0.864362	0.0621278	0.0801842	0.0267191	0.02259	0.913382	0.579456	0.988642	0.869897	|	-0.0302033	0.0163598	-0.0485614	0.0207745	0.888557	0.631251	0.676314	0.776432	0.011439	0.0315228	-0.0249549	0.0244851	0.749375	0.84768	0.472722	0.834194
AP1G1	-0.00711745	-0.0736473	-0.00195097	-0.0141532	0.962824	0.18803	0.767792	0.440593	-0.00785585	-0.080783	-0.0250977	-0.0323832	0.968347	0.347473	0.988642	0.759566	|	-0.0980632	-0.102517	-0.134657	-0.132709	0.0838534	0.0128317	0.00273383	0.00258178	-0.105105	-0.116591	-0.163185	-0.162711	0.20053	0.0736175	0.034076	0.0232962
AP1G2	-0.0474641	-0.0740212	-0.00183144	0.32684	0.925718	0.395101	0.947601	0.234707	-0.0371471	-0.089329	-0.0173713	0.256875	0.904466	0.610039	0.996502	0.127581	|	0.0471292	0.0416246	0.145434	0.490272	0.789108	0.710351	0.299386	0.00969482	0.0372284	0.0467695	0.121855	0.420307	0.783785	0.80002	0.324934	0.0123866
AP1M1	-0.0846867	0.00846774	-0.0167175	0.0945341	0.767225	0.722015	0.933336	0.530795	-0.0487135	0.0357212	0.0171468	0.076661	0.532813	0.95929	0.953126	0.423097	|	-0.144721	-0.0444413	-0.0998946	0.0533879	0.0804489	0.774661	0.272667	0.749464	-0.108028	-0.0210196	-0.076213	0.0309525	0.0679187	0.606449	0.216312	0.610414
AP1S1	-0.118928	-0.0558639	0.0300885	0.201863	0.82599	0.650318	0.992522	0.659347	-0.067118	-0.0637007	0.00245551	0.10688	0.670923	0.724294	0.917947	0.373264	|	-0.292793	-0.29839	-0.297481	0.122374	0.0600504	0.0153003	0.00895286	0.820601	-0.245458	-0.296317	-0.334003	0.0424914	0.0902567	0.0402323	0.0554913	0.550409
AP1S2	-0.0315951	-0.10437	-0.119828	-0.190891	0.9283	0.386501	0.506665	0.0975629	-0.0307699	-0.0840901	-0.141977	-0.245507	0.937582	0.373744	0.625143	0.10764	|	-0.155996	-0.321244	-0.420601	-0.40329	0.147784	0.00416565	0.00102502	0.000601184	-0.158531	-0.308028	-0.451119	-0.45178	0.276153	0.0160497	0.0120432	0.00305106
AP1S3	-0.0465103	-0.0150093	-0.0747422	-0.0307274	0.637878	0.868952	0.592267	0.669002	-0.0523468	-0.0124206	-0.0710401	-0.0295366	0.696762	0.869783	0.652086	0.657891	|	0.0371333	0.0592629	0.0345157	0.0558059	0.673288	0.178429	0.542012	0.293498	0.0281064	0.0671166	0.0394578	0.0603321	0.622578	0.327829	0.62645	0.39861
AP2A1	-0.0519365	0.140825	0.0231015	0.161659	0.988838	0.160396	0.839327	0.452168	0.00595516	0.156137	0.0482506	0.124643	0.846727	0.336142	0.950008	0.315006	|	-0.08231	0.0967409	-0.0429974	0.201184	0.79889	0.15514	0.807082	0.167259	-0.0256308	0.117367	-0.0234112	0.161945	0.428195	0.347921	0.700602	0.130205
AP2A2	-0.0496328	0.0690245	0.0586787	0.194888	0.992119	0.278034	0.732084	0.339538	0.00376586	0.0828508	0.054911	0.156295	0.855912	0.48622	0.763376	0.220014	|	-0.0992712	-0.0253051	-0.0640505	0.196182	0.577327	0.922689	0.329407	0.185094	-0.0518176	-0.00808611	-0.074157	0.154291	0.364333	0.785317	0.475824	0.13325
AP2B1	-0.049927	-0.0480369	0.00350991	-0.000260718	0.852284	0.334716	0.832373	0.653337	-0.0358837	-0.0648974	-0.0289565	-0.0538802	0.799052	0.620132	0.987014	0.998599	|	-0.181683	-0.153303	-0.156064	-0.00109922	0.0520787	0.00504492	0.00505615	0.497341	-0.174342	-0.170618	-0.194491	-0.0570846	0.12213	0.0363275	0.063005	0.992305
AP2M1	-0.0660525	-0.033539	0.00444848	-0.0553645	0.888673	0.790534	0.888079	0.535619	-0.0345179	-0.0277122	-0.0250994	-0.116742	0.76083	0.796297	0.986859	0.79637	|	-0.298304	-0.324181	-0.373138	-0.135309	0.045381	0.00957593	0.00294233	0.142191	-0.274265	-0.32488	-0.415269	-0.1926	0.089822	0.0318014	0.0249188	0.390845
AP2S1	-0.0779226	0.107554	0.0176142	-0.0511335	0.899813	0.409244	0.999305	0.65754	-0.037027	0.0900675	0.000176729	-0.0906331	0.750899	0.419168	0.960557	0.814624	|	-0.305613	-0.18046	-0.340202	-0.114896	0.0549364	0.139775	0.00830047	0.241688	-0.275948	-0.20081	-0.372381	-0.160639	0.0965997	0.260001	0.0424534	0.475427
AP3B1	0.0214973	-0.024481	-0.0726927	-0.23165	0.989432	0.78443	0.81357	0.20509	-0.00287084	-0.0233697	-0.0396746	-0.17275	0.893052	0.816292	0.67627	0.0857159	|	0.00598205	-0.00831177	-0.0439429	-0.27395	0.805036	0.83041	0.890027	0.0240752	-0.0132635	-0.0120588	-0.00974805	-0.213671	0.932085	0.900117	0.513964	0.0112319
AP3B2	-0.22758	-0.108739	-0.0881485	0.407712	0.372677	0.588574	0.628028	0.367293	-0.175924	-0.0682214	-0.117573	0.305843	0.33828	0.420375	0.746691	0.232599	|	-0.279642	-0.138235	-0.118843	0.482031	0.0261614	0.202448	0.0981642	0.106553	-0.235772	-0.106472	-0.149708	0.384712	0.0579656	0.139648	0.244339	0.0875979
AP3D1	-0.0180235	0.0951838	0.0619292	0.0999392	0.997812	0.136287	0.587001	0.306363	0.000772578	0.0955664	0.0695058	0.0968054	0.93338	0.270911	0.697967	0.28709	|	-0.0196636	0.0990344	0.0717727	0.169059	0.995658	0.0202143	0.0596652	0.0139702	-0.000356601	0.101153	0.0796046	0.170598	0.798005	0.0719001	0.170484	0.0358065
AP3M1	-0.00879551	0.00283023	-0.00164044	-0.0210313	0.944367	0.910721	0.962347	0.719442	-0.0110157	-0.00894588	-0.00597526	-0.0219306	0.963152	0.981899	0.992161	0.741584	|	-0.0116749	0.0251376	0.0199793	-0.0521421	0.720607	0.751163	0.703006	0.159795	-0.0164937	0.0142488	0.0156804	-0.0570279	0.849339	0.630134	0.694127	0.294406
AP3M2	-0.0429933	-0.0387984	0.0209394	0.00686692	0.830075	0.448228	0.869307	0.731174	-0.0479539	-0.0631218	-0.0272741	-0.0747739	0.863487	0.757247	0.929808	0.978986	|	-0.236645	-0.308601	-0.310569	-0.012231	0.0412832	0.00466084	0.00297499	0.557635	-0.251767	-0.336737	-0.37102	-0.0882638	0.125463	0.0292149	0.0338801	0.953418
AP3S1	-0.105276	-0.0904697	-0.0791048	0.0181379	0.538968	0.272274	0.582821	0.738699	-0.120714	-0.0942705	-0.0963358	-0.0434679	0.65576	0.419452	0.711298	0.897496	|	-0.279021	-0.249662	-0.318011	-0.0824082	0.0215634	0.00312381	0.00129232	0.0834992	-0.296397	-0.260063	-0.341652	-0.152748	0.0783668	0.0172725	0.014118	0.434336
AP3S2	-0.0393079	-0.0631195	-0.083348	-0.0383346	0.838774	0.351629	0.585959	0.359669	-0.0408993	-0.0704211	-0.0933715	-0.0719038	0.861082	0.512876	0.672383	0.616498	|	-0.10561	-0.142429	-0.145156	-0.116093	0.121432	0.00888044	0.00838513	0.0120251	-0.109203	-0.153918	-0.155564	-0.15263	0.245868	0.0385747	0.0375326	0.0785115
AP4B1	-0.0394049	-0.0275843	-0.0270879	-0.0279513	0.972047	0.804738	0.936427	0.799744	0.00948245	-0.0244895	-0.013273	0.0285707	0.83169	0.819331	0.863829	0.730148	|	-0.104779	-0.100141	-0.151766	-0.1237	0.429998	0.0955931	0.0247809	0.360104	-0.0559263	-0.102621	-0.144491	-0.0734583	0.195726	0.15633	0.035822	0.0684748
AP4B1-AS1	-0.0344903	-0.0653122	-0.079749	-0.0306877	0.872123	0.596331	0.686593	0.875358	-0.0284745	-0.0395673	-0.0522987	0.0147287	0.816577	0.467108	0.655702	0.661367	|	0.041126	0.00391785	0.0281582	0.0389022	0.582025	0.56248	0.380979	0.154875	0.0386622	0.0353126	0.0561734	0.083687	0.609997	0.962291	0.723995	0.577002
AP4E1	-0.0225843	-0.0211825	-0.0412792	-0.0225759	0.666267	0.874153	0.615413	0.97211	-0.0371337	-0.00817672	-0.0435616	-0.00316342	0.835091	0.694938	0.685713	0.745713	|	0.00751219	0.000180824	-0.0164584	-0.0303725	0.904703	0.641609	0.585966	0.810882	-0.00528892	0.0139873	-0.0183553	-0.0126865	0.893052	0.995787	0.677235	0.580044
AP4M1	0.0626011	-0.0219567	0.0544953	0.0326441	0.723794	0.872709	0.698363	0.97012	0.0591403	-0.017107	0.0563432	0.00399978	0.713799	0.873037	0.765693	0.687043	|	0.0545185	-0.0584298	0.0375397	0.0178424	0.41041	0.322125	0.483758	0.832495	0.0510423	-0.0564884	0.0399824	-0.0136067	0.46094	0.400472	0.575035	0.797988
AP4S1	-0.0268302	-0.0474718	0.0200305	0.0819347	0.626982	0.328541	0.961707	0.594168	-0.0471543	-0.0497438	-0.00584575	0.0371716	0.810524	0.466392	0.865132	0.227426	|	-0.0376195	-0.071277	-0.016606	0.0944044	0.115643	0.0268525	0.230944	0.290517	-0.0601799	-0.0772779	-0.0445085	0.0504607	0.412243	0.090595	0.731194	0.0882772
AP5B1	0.016936	0.025131	0.0431524	0.128148	0.848414	0.674429	0.654446	0.176552	0.0268721	0.0294756	0.0466702	0.107109	0.919449	0.806087	0.744049	0.0932932	|	0.127675	0.138799	0.190299	0.290884	0.0462542	0.0134796	0.00176548	0.000809028	0.139364	0.148401	0.198266	0.28116	0.150483	0.0641039	0.0176767	0.00302613
AP5M1	-0.0885754	-0.00576929	0.0128442	0.0368636	0.55558	0.631526	0.929233	0.904243	-0.08188	-0.037631	-0.0155757	-0.0117577	0.550238	0.96486	0.955768	0.642052	|	-0.203837	-0.143657	-0.16514	-0.0918712	0.0226555	0.010591	0.00941248	0.0304036	-0.199904	-0.18043	-0.199452	-0.152031	0.0694523	0.079681	0.0681113	0.23602
AP5S1	-0.0502498	0.0697637	0.000190231	0.00321964	0.943077	0.386364	0.880633	0.850803	0.0181922	0.075684	0.0269776	0.0243118	0.812287	0.558219	0.999398	0.981275	|	-0.0759293	0.0508984	0.0201715	0.0326966	0.994795	0.348367	0.418266	0.473969	-0.000532508	0.0565776	0.0484849	0.0571376	0.371634	0.512052	0.785319	0.736706
AP5Z1	0.0629583	0.127715	0.0329212	0.0263531	0.70304	0.122637	0.732771	0.52885	0.0910922	0.157351	0.0680853	0.0753891	0.823911	0.345145	0.916201	0.858009	|	0.111303	0.215951	0.142702	0.109525	0.10272	0.00215331	0.0199848	0.0558816	0.147244	0.249807	0.181058	0.163019	0.330418	0.0250654	0.148688	0.302529
APAF1	-0.0295535	-0.0181666	-0.00960109	-0.00510948	0.758779	0.460745	0.686598	0.668281	-0.0549398	-0.0500053	-0.0525973	-0.0315784	0.894377	0.852584	0.962801	0.949217	|	-0.0705121	-0.0771096	-0.0825516	-0.0414513	0.116595	0.0260106	0.0137753	0.142577	-0.100039	-0.108053	-0.129326	-0.0741954	0.378393	0.147734	0.160148	0.47121
APBA1	-0.105689	0.0423539	0.0642054	0.435228	0.697028	0.894578	0.961545	0.195954	-0.0795363	0.0144457	0.010011	0.303321	0.588586	0.692078	0.72199	0.074391	|	-0.0858475	0.0336938	0.0422406	0.451972	0.408722	0.93311	0.849605	0.0405386	-0.0650404	0.00563081	-0.0132699	0.331868	0.362447	0.615289	0.538904	0.0182114
APBA2	-0.0560261	0.0831294	0.00373022	0.138389	0.976741	0.184585	0.959177	0.438253	-0.0129397	0.106216	0.0128534	0.104824	0.840363	0.412964	0.99067	0.292141	|	-0.163399	-0.0417361	-0.131667	0.054579	0.233984	0.845882	0.111039	0.913906	-0.11935	-0.0180006	-0.138646	0.0128363	0.18536	0.679569	0.199632	0.665672
APBA3	0.0696587	0.106501	0.116825	-0.0444725	0.833272	0.312753	0.615413	0.80003	0.0609288	0.114293	0.12073	-0.0389581	0.813879	0.478533	0.709089	0.779793	|	0.14416	0.187083	0.218132	0.000350429	0.151205	0.013683	0.00935498	0.954587	0.142763	0.197956	0.223546	0.00636557	0.255855	0.0619603	0.0483301	0.998583
APBB1	0.00302248	0.0263859	-0.0164609	-0.0543027	0.924303	0.59778	0.939093	0.767726	0.018812	0.0395206	-0.0124392	-0.0276059	0.989987	0.800237	0.93241	0.507846	|	-0.141614	-0.165146	-0.261352	-0.23286	0.151977	0.0762395	0.00475191	0.0104504	-0.125702	-0.155566	-0.266322	-0.221257	0.182289	0.117498	0.022339	0.0154399
APBB1IP	0.0842214	0.148003	0.0963046	-0.215265	0.85972	0.464925	0.795268	0.340097	0.0678572	0.101954	0.0843715	-0.206516	0.816007	0.380172	0.795124	0.286465	|	0.101951	0.215778	0.192958	-0.305517	0.492748	0.0639794	0.0996651	0.0463062	0.0853887	0.169606	0.186598	-0.303014	0.486317	0.05367	0.147918	0.0672362
APBB2	-0.0420832	0.0481317	-0.0939629	-0.431943	0.613216	0.746838	0.618109	0.0906827	-0.0641089	0.0270092	-0.0782408	-0.364591	0.78726	0.592439	0.658081	0.0568815	|	-0.062355	0.0319045	-0.106133	-0.431644	0.11059	0.910776	0.112374	0.00651829	-0.0810118	0.00669328	-0.0882506	-0.36743	0.329907	0.601222	0.132808	0.0083369
APBB3	-0.0326113	-0.0354422	-0.0336693	0.0291231	0.894978	0.937759	0.975888	0.803171	-0.0286589	-0.0102727	-0.00668953	0.0344192	0.871836	0.805922	0.879735	0.831844	|	-0.134986	-0.147794	-0.213931	-0.0203498	0.0892393	0.0883871	0.0174971	0.800313	-0.138598	-0.132643	-0.194016	-0.0250981	0.147377	0.113274	0.0345544	0.860935
APC	0.0105515	0.0157948	0.064964	0.166746	0.935648	0.764342	0.748522	0.307206	0.0199173	0.0211507	0.0384684	0.108484	0.972759	0.869078	0.655702	0.12642	|	-0.00326626	-0.0277042	0.0166995	0.161352	0.881544	0.600081	0.835311	0.17477	0.0120099	-0.0244367	-0.010963	0.102501	0.976473	0.631546	0.768566	0.0642935
APC2	0.0708207	0.248426	0.0964667	0.113969	0.773141	0.100263	0.622157	0.462714	0.117433	0.284697	0.163023	0.128335	0.880207	0.275083	0.80914	0.530369	|	0.222243	0.437702	0.352435	0.349019	0.0759056	0.00132407	0.00345972	0.00986813	0.277426	0.481234	0.414513	0.381119	0.244671	0.0158617	0.0429629	0.0461522
APCDD1	0.0323784	0.164562	0.118975	-0.0689874	0.918012	0.412386	0.638117	0.643417	0.0341866	0.147255	0.162131	-0.0710684	0.923292	0.466298	0.758556	0.633204	|	0.121957	0.221221	0.243312	0.0725681	0.195623	0.0732569	0.0279748	0.470728	0.137245	0.213531	0.277312	0.0934616	0.326195	0.12299	0.0829176	0.617477
APEH	-0.0341014	-0.00209809	-0.0119013	0.0335751	0.984566	0.657325	0.967002	0.783903	-0.00520889	0.0387792	0.00794634	0.036645	0.856699	0.98979	0.962972	0.800632	|	-0.15191	-0.111907	-0.178129	-0.0364796	0.11152	0.280999	0.0318294	0.710846	-0.124083	-0.0756916	-0.16205	-0.0358405	0.125967	0.169875	0.0569019	0.741527
APEX1	-0.0268466	-0.0435409	-0.0811271	-0.147509	0.978498	0.856845	0.692321	0.205897	0.0075186	-0.0199048	-0.0586061	-0.105254	0.897192	0.68644	0.655702	0.0946924	|	-0.14614	-0.164365	-0.224592	-0.231804	0.162421	0.0457831	0.00381537	0.00280413	-0.116316	-0.141494	-0.207287	-0.20502	0.163369	0.0456551	0.0141599	0.00560489
APEX2	0.0155304	-0.00991676	0.0318855	0.00304018	0.780337	0.956919	0.880633	0.865899	0.0347533	-0.00518271	0.0223617	-0.0134504	0.927903	0.926913	0.850356	0.972097	|	-0.0349696	-0.0414969	-0.0141946	-0.0692599	0.833646	0.424491	0.67708	0.0785138	-0.0121028	-0.039161	-0.0234423	-0.0910036	0.586818	0.456066	0.833797	0.245481
APH1A	0.0365119	-0.0691374	-0.0418341	-0.164005	0.792152	0.867776	0.925195	0.370001	0.0606379	-0.0197877	0.0225593	-0.111747	0.896108	0.513192	0.855735	0.171941	|	-0.0172749	-0.0985492	-0.0503428	-0.236539	0.850545	0.417864	0.825115	0.0502404	0.0184759	-0.0587255	0.0197114	-0.18137	0.886416	0.208236	0.575567	0.0264884
APH1B	0.0156005	-0.0263176	-0.106465	-0.181534	0.840039	0.691295	0.689361	0.224501	0.0509464	-0.0426488	-0.0828904	-0.160611	0.967759	0.861954	0.67313	0.151473	|	-0.0875372	-0.0967809	-0.205305	-0.340869	0.65757	0.0982139	0.0276695	0.00264045	-0.0465217	-0.117684	-0.180879	-0.327364	0.473896	0.255925	0.0354133	0.00591505
API5	-0.0215293	0.0210485	0.010662	-0.0225121	0.925353	0.885079	0.913335	0.324445	-0.0187006	-0.0134793	-0.0157594	-0.0717967	0.914263	0.865035	0.960296	0.757512	|	-0.15401	-0.149992	-0.210282	-0.206443	0.067282	0.0183582	0.00462005	0.00232896	-0.158268	-0.18775	-0.245477	-0.25251	0.163888	0.138098	0.0425541	0.0207974
APIP	0.0807489	0.0649467	-0.0482178	-0.139454	0.717108	0.445195	0.89611	0.515974	0.079663	0.0816185	-0.0270558	-0.11276	0.747755	0.665901	0.839874	0.439477	|	-0.0224477	-0.054174	-0.196783	-0.337837	0.879862	0.633138	0.0249118	0.0178106	-0.0169729	-0.046476	-0.178895	-0.321884	0.879681	0.65376	0.051922	0.0379833
APITD1	-0.0332947	0.0232495	0.0754482	0.147692	0.95567	0.837863	0.713706	0.413284	-0.0146544	-0.0238645	0.0491134	0.0976957	0.872727	0.86076	0.672383	0.205961	|	-0.0718073	-0.0510354	-0.0252357	0.153128	0.532121	0.134717	0.389031	0.214952	-0.0448272	-0.0968427	-0.0537971	0.104387	0.366976	0.518487	0.747663	0.106039
APLF	-0.0979142	-0.0805912	-0.157694	-0.198931	0.333422	0.583983	0.506665	0.205897	-0.122852	-0.0516962	-0.140474	-0.163105	0.548389	0.480257	0.583214	0.118378	|	-0.13683	-0.0651623	-0.108253	-0.149705	0.0278971	0.579452	0.20689	0.276942	-0.151253	-0.0354526	-0.0860957	-0.105244	0.105435	0.373859	0.167969	0.155267
APLN	0.161234	0.107051	0.107156	-0.153498	0.400847	0.364234	0.63155	0.776278	0.227727	0.159163	0.16629	-0.0687305	0.660726	0.675215	0.805639	0.48699	|	0.133616	0.132644	0.215352	-0.220997	0.115514	0.110384	0.0280886	0.388447	0.200528	0.18479	0.281963	-0.135777	0.417331	0.376966	0.165513	0.219158
APLNR	0.474074	0.141536	0.0303411	-0.290741	0.215284	0.685734	0.82479	0.689699	0.537563	0.145599	0.129797	-0.168895	0.41585	0.775934	0.973174	0.482392	|	0.448245	0.166776	0.0422151	-0.448833	0.0258508	0.466811	0.478186	0.234157	0.513238	0.162742	0.14593	-0.333659	0.108656	0.552619	0.878958	0.182316
APLP1	0.00541252	0.1603	-0.0322761	-0.454389	0.978043	0.140948	0.987863	0.100864	0.0102155	0.143529	-0.00429689	-0.394032	0.98709	0.200505	0.916279	0.0622247	|	-0.0789298	0.0419193	-0.181327	-0.480334	0.397932	0.780191	0.0797054	0.007289	-0.0775846	0.0280452	-0.162999	-0.422158	0.437942	0.712904	0.0906231	0.00853298
APLP2	-0.0605347	-0.0535072	0.0124008	0.159186	0.786305	0.498386	0.987048	0.520253	-0.0419155	-0.0530661	-0.00346542	0.0972818	0.694492	0.617161	0.961561	0.293763	|	-0.202072	-0.237034	-0.227666	0.0523405	0.0356991	0.00556786	0.00788532	0.88356	-0.190599	-0.24051	-0.250863	-0.019349	0.0862072	0.0260626	0.0514575	0.72795
APMAP	-0.0488312	-0.0569445	1.27757e-05	0.0126835	0.915587	0.43559	0.842284	0.870412	-0.0271948	-0.058232	-0.0296269	-0.0183577	0.833098	0.552205	0.999976	0.909779	|	-0.23784	-0.265403	-0.280174	-0.180987	0.0601622	0.00443772	0.00283646	0.0153062	-0.225069	-0.271465	-0.319251	-0.228101	0.118887	0.0233899	0.0274916	0.0968364
APOA1-AS	-0.0597283	0.0938389	-0.139556	-0.102724	0.823328	0.97462	0.800786	0.550138	-0.0650818	0.00633309	-0.0735115	-0.109005	0.851128	0.579322	0.692943	0.573156	|	0.0256467	0.191316	-0.0083176	-0.103837	0.834871	0.282497	0.625301	0.415417	0.0254867	0.106235	0.0581936	-0.10624	0.870021	0.0991928	0.960198	0.490231
APOA1BP	0.0242944	0.0456943	0.0451179	-0.0167557	0.752581	0.33029	0.686072	0.938454	0.0593514	0.0806377	0.0605741	0.00813972	0.921573	0.694183	0.809771	0.85096	|	-0.0604541	-0.0669555	-0.0829174	-0.095133	0.842365	0.643675	0.36493	0.253684	-0.0183149	-0.0382914	-0.0677607	-0.0738189	0.558732	0.480983	0.356657	0.181426
APOBEC3A	-0.0529831	-0.00252855	-0.0656699	-0.0607742	0.835416	0.831289	0.855474	0.82495	-0.0498328	0.0273958	-0.0419878	-0.0282958	0.821872	0.990345	0.811041	0.613754	|	0.0359225	0.10184	0.0698301	0.0162999	0.733569	0.0733209	0.268829	0.542421	0.0338876	0.137345	0.0970434	0.0532441	0.764211	0.312063	0.533896	0.889311
APOBEC3D	0.0317129	-0.00505124	-0.0146055	-0.00358029	0.94556	0.928161	0.936427	0.993966	0.0182041	0.0134061	-0.0162685	0.00086441	0.904466	0.982643	0.958581	0.976985	|	0.135961	0.10664	0.153704	0.148495	0.147795	0.115179	0.0498159	0.0510469	0.123316	0.130816	0.157283	0.163567	0.20161	0.283266	0.112612	0.135051
APOBEC4	-0.0532503	-0.0153705	0.0139452	0.199238	0.717108	0.82202	0.947179	0.277391	-0.0622558	-0.0253342	-0.0135325	0.139396	0.766843	0.914319	0.960296	0.11363	|	-0.0473706	-0.0174816	0.0266506	0.218189	0.342607	0.678232	0.914364	0.0821415	-0.0608699	-0.0270672	-0.00748412	0.156431	0.542259	0.822587	0.738614	0.0305775
APOC1	0.106405	0.075389	0.153388	-0.101231	0.835441	0.872721	0.784415	0.85321	0.111206	0.0506015	0.134229	-0.0856435	0.85275	0.845797	0.802005	0.828689	|	-0.000177601	0.0143342	0.115517	-0.172967	0.974479	0.926941	0.58922	0.59736	0.00702152	-0.0180131	0.0985034	-0.154934	0.999289	0.952291	0.607146	0.622095
APOC2	0.162851	0.126188	0.177766	-0.102805	0.803138	0.85418	0.865542	0.493155	0.124386	0.0603747	0.0843411	-0.221939	0.707822	0.724513	0.746621	0.780165	|	0.0621111	0.0657901	0.184734	-0.292726	0.851258	0.997563	0.598158	0.0604361	0.0377874	-0.000556388	0.0903007	-0.43377	0.786173	0.774309	0.339859	0.303064
APOD	0.111074	0.160937	0.025025	-0.229376	0.914373	0.769111	0.966694	0.42349	0.0433573	0.0653679	-0.0192475	-0.203872	0.727548	0.470979	0.966713	0.361984	|	0.182996	0.273582	0.157512	-0.31512	0.30136	0.196468	0.398925	0.107322	0.126696	0.172255	0.123453	-0.288891	0.186929	0.0644248	0.384261	0.130311
APOE	0.0161369	0.135375	0.00105079	-0.0564525	0.906546	0.398768	0.891563	0.747767	0.0649542	0.167583	0.056492	-0.0807867	0.984057	0.638221	0.998741	0.840531	|	-0.0116328	0.200982	0.108738	-0.0212721	0.803799	0.0761537	0.207627	0.824455	0.0449411	0.231704	0.170615	-0.0404913	0.965206	0.237745	0.533038	0.929459
APOL1	-0.00534446	-0.0693547	-0.0823953	-0.0961462	0.99892	0.685112	0.671818	0.482807	-0.000584317	-0.0409634	-0.0735294	-0.0650057	0.987808	0.549998	0.692943	0.268513	|	0.0797015	0.0201895	0.03317	-0.0150257	0.299	0.484538	0.562555	0.774108	0.0926685	0.0512468	0.0462477	0.0236278	0.471532	0.827251	0.715472	0.873203
APOL2	0.108389	-0.158396	-0.0455963	0.159241	0.508794	0.30569	0.67361	0.599504	0.119305	-0.133122	-0.114376	0.100079	0.611186	0.35906	0.907616	0.391435	|	0.0337199	-0.181424	-0.144511	0.15311	0.698696	0.0629429	0.0600781	0.507355	0.0391144	-0.170301	-0.192276	0.0903555	0.7915	0.122626	0.253538	0.320547
APOL3	0.12737	-0.0226922	0.0459495	-0.00599069	0.483522	0.919783	0.72594	0.898963	0.115194	0.0187665	0.103033	0.0211503	0.496065	0.913214	0.909632	0.971319	|	0.153029	0.0345274	0.0765186	0.0682259	0.0648983	0.496907	0.231222	0.258294	0.143736	0.0646122	0.129163	0.111436	0.109949	0.764773	0.544456	0.541478
APOL4	0.0261184	0.022971	-0.0172229	0.0642713	0.81908	0.856425	0.924885	0.501776	0.0444296	0.0176614	-0.0166026	0.0598164	0.893772	0.824397	0.936005	0.41803	|	0.0487407	0.0350749	0.0251905	0.0315019	0.31981	0.562513	0.714786	0.740159	0.0642883	0.0304748	0.0233578	0.0237588	0.488889	0.528727	0.7282	0.664742
APOL6	0.0735466	-0.00339627	-0.0586959	-0.0490774	0.726565	0.855597	0.944599	0.906261	0.0742525	0.0283114	-0.0183674	-0.021378	0.749696	0.988929	0.815344	0.751881	|	0.0806353	0.0297763	0.0679513	-0.0442348	0.243563	0.488552	0.190282	0.910892	0.0909429	0.0576082	0.114264	-0.0129504	0.40666	0.775259	0.497922	0.725478
APOLD1	0.124778	-0.0649574	0.00553467	-0.0304073	0.889028	0.689094	0.9637	0.783033	0.0771053	-0.0951025	-0.0237226	-0.0704052	0.808027	0.847734	0.993571	0.909118	|	0.164022	0.0571646	0.225855	0.139964	0.444213	0.903529	0.233932	0.516532	0.130794	0.0218904	0.211272	0.118278	0.435717	0.782632	0.250168	0.488212
APOO	-0.0754325	-0.00552627	0.0524826	0.0598993	0.769995	0.869125	0.967887	0.915161	-0.070071	-0.0231605	0.00937326	-0.0274014	0.780413	0.981379	0.809771	0.798341	|	-0.290846	-0.23425	-0.299673	-0.0275449	0.0284462	0.0243572	0.00848058	0.44987	-0.296185	-0.271967	-0.35745	-0.112504	0.0881586	0.111187	0.0563039	0.891461
APOOL	0.0320851	0.0669521	0.0214071	0.145598	0.909928	0.500403	0.995796	0.306983	0.0236107	0.0470544	-0.00112903	0.0936506	0.882163	0.439854	0.92601	0.0901146	|	-0.0316404	0.0382805	-0.0414585	0.129143	0.524344	0.710522	0.244521	0.251616	-0.045594	0.0196116	-0.067383	0.0762393	0.741775	0.536023	0.565705	0.0544098
APOPT1	-0.000304593	0.0216188	-0.0548456	0.019132	0.986676	0.789841	0.686598	0.593902	-0.00419862	0.0197065	-0.0442067	0.0327479	0.998858	0.819331	0.690777	0.764214	|	-0.0397384	-0.00153151	-0.0875092	0.0234697	0.41859	0.915696	0.0670194	0.364065	-0.0436262	-0.00527982	-0.076047	0.0388163	0.565421	0.979464	0.0778684	0.643509
APP	-0.0437097	-0.0719431	0.0162633	-0.0434607	0.819333	0.601111	0.875894	0.698875	-0.0381847	-0.0519157	-0.0212332	-0.0339002	0.804035	0.589468	0.923689	0.559395	|	-0.212716	-0.266973	-0.330867	-0.284388	0.0393128	0.0142509	0.00371667	0.00498201	-0.220648	-0.272994	-0.386388	-0.297475	0.109472	0.0505119	0.0295838	0.0146069
APPBP2	-0.0147054	-0.0416327	-0.07232	-0.0905913	0.931061	0.453446	0.586033	0.307959	-0.0167954	-0.0538589	-0.0758332	-0.0802405	0.946257	0.653081	0.672383	0.221994	|	-0.12561	-0.182836	-0.253666	-0.257518	0.0867023	0.00612981	0.00132699	0.00182283	-0.127261	-0.202707	-0.261932	-0.260405	0.182992	0.0366447	0.0135132	0.00597221
APPL1	-0.0146474	-0.0358238	-0.0329375	-0.0740104	0.906934	0.451744	0.659166	0.14044	-0.0196673	-0.0482334	-0.0512989	-0.0926389	0.941382	0.680946	0.829386	0.192349	|	-0.102	-0.126166	-0.152431	-0.144765	0.0902263	0.00945949	0.00285471	0.000959975	-0.105578	-0.144489	-0.172735	-0.167978	0.207295	0.0552772	0.0326267	0.00808811
APPL2	0.079275	0.0322038	-0.0125379	-0.0265353	0.662157	0.808475	0.94745	0.586601	0.0562817	0.0199182	-0.00951936	-0.0435284	0.555973	0.724173	0.9366	0.760978	|	0.1175	0.101977	0.0991107	-0.0111504	0.0667903	0.0840741	0.0742003	0.685417	0.094517	0.0904957	0.0994586	-0.0246947	0.0861553	0.100356	0.11176	0.884916
APRT	-0.00922784	-0.032982	-0.109377	-0.267338	0.961057	0.856363	0.984093	0.164613	0.0253751	0.0371253	-0.0087231	-0.221117	0.98709	0.893289	0.750607	0.106306	|	-0.109977	-0.143474	-0.251306	-0.349465	0.623818	0.482284	0.204139	0.00591103	-0.0691376	-0.0835433	-0.14995	-0.306757	0.494072	0.270248	0.0587505	0.0102005
APTR	-0.0365929	0.0156529	0.00330002	-0.0381369	0.877797	0.507647	0.989553	0.908545	-0.03141	0.0549404	0.00266765	0.0129656	0.851526	0.910011	0.989419	0.695398	|	-0.0683007	-0.00487717	-0.036593	-0.044634	0.333048	0.562773	0.509901	0.973921	-0.0616047	0.0335165	-0.0388234	0.00230954	0.356945	0.952061	0.611176	0.565742
APTX	-0.0158849	0.00633225	-0.0234663	-0.0835149	0.883867	0.785013	0.889204	0.252885	-0.0234299	-0.0232589	-0.0182383	-0.078485	0.927903	0.961122	0.870511	0.211918	|	-0.11002	-0.106972	-0.15025	-0.178552	0.0692532	0.024518	0.00983072	0.00279201	-0.117318	-0.141543	-0.148067	-0.178592	0.175342	0.1612	0.0307072	0.0100423
AQP1	0.276642	0.259779	-0.176151	-0.656286	0.439716	0.552694	0.970108	0.216238	0.262931	0.239912	-0.0368462	-0.531063	0.503314	0.623977	0.863651	0.137353	|	0.271793	0.33548	-0.0573619	-0.697673	0.0840141	0.216272	0.783083	0.0363099	0.273345	0.313674	0.084835	-0.626663	0.173018	0.279701	0.885379	0.0525903
AQP11	-0.00597171	0.0100837	-0.034378	-0.0534989	0.940179	0.943059	0.674821	0.562119	0.0132246	0.0069393	-0.0525361	-0.0488947	0.979139	0.934121	0.801637	0.531183	|	-0.0150866	-0.0250132	-0.0765353	-0.0864966	0.933357	0.581969	0.0395239	0.141005	0.00478513	-0.0279206	-0.0938997	-0.0854642	0.826125	0.70089	0.106667	0.190948
AQP3	-0.0390707	0.0488935	0.029701	0.118131	0.93893	0.569415	0.831924	0.206876	0.0551278	0.0648143	0.0481339	0.113612	0.963083	0.763361	0.92601	0.195953	|	-0.0408488	0.0375635	-0.00397068	0.118414	0.849485	0.484534	0.888648	0.0672719	0.0427177	0.0522683	0.0123008	0.114187	0.881406	0.695405	0.972409	0.110985
AQP4	0.11619	-0.120114	-0.0905118	-0.0701872	0.724648	0.580817	0.838698	0.366374	0.121049	-0.100565	-0.0665594	-0.159974	0.769761	0.618649	0.787145	0.710451	|	0.0301401	-0.0695392	-0.0655883	-0.209746	0.832563	0.678384	0.753296	0.0169979	0.0323043	-0.0536099	-0.0381529	-0.313224	0.883345	0.660142	0.592029	0.155557
AQP4-AS1	0.062579	-0.0394334	-0.087958	-0.0251106	0.860068	0.812193	0.898083	0.798607	0.0594565	-0.0292736	-0.0303698	-0.0395325	0.872246	0.798816	0.728533	0.880689	|	0.0954178	0.0162734	-0.0290778	0.00312751	0.407347	0.70838	0.761694	0.920197	0.0898891	0.0288827	0.026549	-0.0111996	0.510902	0.867581	0.76782	0.981906
AQP6	0.0541835	0.0149399	-0.0246315	-0.0651942	0.802023	0.881646	0.888066	0.590188	0.0509813	0.0145909	-0.0228451	-0.0472699	0.797628	0.903422	0.886264	0.431958	|	0.144183	0.0852562	0.107236	-0.0147646	0.0704933	0.113651	0.090159	0.91416	0.143208	0.0887312	0.114523	0.00787015	0.139151	0.200371	0.137912	0.857846
AQP9	0.0277431	-0.00795825	-0.0150464	0.0190554	0.929968	0.954316	0.99455	0.824875	0.0462486	0.00843815	0.00186444	0.0316294	0.969019	0.964372	0.959002	0.888204	|	0.0984372	-0.00871429	-0.0662285	0.0207309	0.499236	0.907802	0.501776	0.753604	0.105439	0.00936099	-0.048813	0.030284	0.625831	0.924768	0.408732	0.845617
AQR	0.0447989	-0.0198263	0.0227275	0.0102698	0.79845	0.548716	0.853594	0.899354	0.0306858	-0.0283955	0.0169063	-0.00688757	0.661292	0.752986	0.814058	0.793962	|	-0.037093	-0.102606	-0.0860176	-0.0689264	0.370468	0.00953308	0.0482576	0.0361675	-0.0514937	-0.116163	-0.0932832	-0.0869583	0.600034	0.0559434	0.126955	0.145691
ARAF	0.0823698	0.0752569	0.00931758	-0.127879	0.518087	0.369926	0.799322	0.360555	0.0810214	0.0664979	0.0367075	-0.0911602	0.571355	0.412964	0.965558	0.18095	|	0.0968918	0.119342	0.0581206	-0.138611	0.0672481	0.0335825	0.0917425	0.173306	0.104123	0.109113	0.0900486	-0.0980634	0.174779	0.0509315	0.370599	0.0829034
ARAP1	0.134545	0.204161	0.0910374	-0.0518557	0.557331	0.100092	0.579724	0.857563	0.108697	0.162938	0.108888	-0.0296607	0.512131	0.151445	0.695897	0.737942	|	0.265276	0.354132	0.303055	0.063884	0.0219381	0.00119108	0.00132826	0.40198	0.242718	0.316448	0.329398	0.0914895	0.0638057	0.0077526	0.0158293	0.635615
ARAP2	0.0549898	0.0248527	-0.0373431	-0.27612	0.959645	0.82063	0.927879	0.191736	0.0158219	0.0236983	-0.0183346	-0.222082	0.816967	0.838846	0.858873	0.107537	|	0.0524101	0.0387849	-0.044192	-0.30345	0.833267	0.602055	0.719172	0.0390963	0.0180056	0.031669	-0.0241904	-0.243633	0.602234	0.565442	0.554394	0.028508
ARAP3	0.0371812	-0.124052	0.00230041	-0.0710973	0.756299	0.517134	0.707798	0.688908	0.0637781	-0.0722657	0.0860239	0.0490535	0.885996	0.370464	0.99559	0.469186	|	0.111108	-0.0593444	0.0341496	0.0558213	0.0654852	0.915994	0.1945	0.0493858	0.150147	-0.00984147	0.110177	0.174308	0.272368	0.573312	0.75515	0.565656
ARC	-0.219175	0.0274773	0.421786	0.334789	0.860244	0.489793	0.582821	0.226578	-0.120152	0.179124	0.336702	0.28847	0.731743	0.948175	0.618657	0.155843	|	-0.142134	0.0617459	0.420391	0.422955	0.926384	0.209447	0.0743004	0.0228651	-0.0248196	0.208878	0.357539	0.3756	0.624454	0.773786	0.0915133	0.0273711
ARCN1	-0.00835821	0.00820179	0.0329931	-0.079258	0.974876	0.994455	0.969295	0.40268	0.00662949	0.000510191	0.00488994	-0.049362	0.963598	0.923542	0.78172	0.164144	|	-0.132916	-0.143168	-0.142327	-0.228325	0.104349	0.0218962	0.00920464	0.00232013	-0.122155	-0.15526	-0.175986	-0.209791	0.161232	0.0779948	0.0676509	0.00455052
AREL1	-0.0619587	-0.0175026	-0.0214541	0.0148745	0.839391	0.932235	0.723593	0.850088	-0.0307053	0.00613724	-0.0311831	0.014524	0.647537	0.812337	0.858016	0.849177	|	-0.166986	-0.122772	-0.153612	-0.0802621	0.0515969	0.0513644	0.0024311	0.120486	-0.135048	-0.102611	-0.16676	-0.0879605	0.0748594	0.0567168	0.0245405	0.241779
ARF1	-0.116564	0.00407114	-0.00992622	0.0757677	0.705375	0.989387	0.98532	0.687805	-0.0636392	0.00165762	-0.00397279	0.0512391	0.469338	0.978138	0.965558	0.523661	|	-0.21597	-0.0835661	-0.128463	0.0339574	0.0357543	0.195975	0.0451406	0.959102	-0.166187	-0.0789482	-0.126941	0.00505469	0.0579811	0.235758	0.0865056	0.750487
ARF1P2	0.0553551	0.0378195	0.04387	-0.119355	0.852284	0.699332	0.951186	0.538162	0.0560066	0.0629136	0.0185208	-0.0884877	0.857154	0.877522	0.902883	0.432049	|	0.134906	0.114509	0.136712	-0.143627	0.162157	0.143268	0.233023	0.259533	0.138332	0.145043	0.112265	-0.112846	0.283976	0.358724	0.242922	0.245715
ARF3	-0.0707587	-0.0492082	0.0028055	0.141377	0.819297	0.40122	0.892761	0.689202	-0.046453	-0.0591898	-0.0207715	0.0801195	0.731743	0.609229	0.989713	0.455687	|	-0.192291	-0.209013	-0.198608	0.104176	0.0457087	0.00452563	0.0052012	0.793711	-0.173957	-0.221247	-0.229828	0.0388687	0.09106	0.0233678	0.0420532	0.520879
ARF4	-0.119254	-0.0787268	-0.0145441	-0.098671	0.818955	0.49027	0.962347	0.220902	-0.0494676	-0.049904	-0.00852914	-0.114681	0.453033	0.332015	0.950157	0.241966	|	-0.271038	-0.239562	-0.22371	-0.293551	0.0456092	0.00551163	0.00870843	0.00146886	-0.208831	-0.215899	-0.224509	-0.305245	0.0641931	0.0147131	0.0331053	0.00669311
ARF4P2	-0.0554119	-0.0855004	0.0444488	-0.0454484	0.970501	0.629307	0.827484	0.854566	-0.0109938	-0.0507429	0.0377908	-0.0199681	0.750899	0.486103	0.824688	0.637914	|	-0.00636759	-0.0164476	0.086679	0.00496327	0.593585	0.767578	0.183525	0.705004	0.0400203	0.0246907	0.0779735	0.0286917	0.948677	0.875447	0.203628	0.96123
ARF5	-0.14264	-0.0152552	-0.00335935	0.0618583	0.837542	0.900582	0.934331	0.840994	-0.0549696	0.0173703	0.0175741	0.0379154	0.519898	0.930616	0.99067	0.724932	|	-0.339043	-0.240171	-0.30165	-0.0740534	0.0413923	0.0514427	0.0123469	0.394793	-0.252164	-0.213811	-0.289706	-0.108302	0.0580774	0.0697622	0.0349367	0.628667
ARF6	-0.00450754	-0.013867	-0.020293	-0.0926229	0.894965	0.84048	0.872176	0.320488	0.0255732	-0.0152528	-0.0241048	-0.0731496	0.986854	0.883596	0.922833	0.213566	|	-0.0260167	-0.0469799	-0.0441949	-0.0960253	0.865307	0.248658	0.451573	0.159197	0.0115311	-0.0553182	-0.0439108	-0.0744342	0.735395	0.434532	0.545935	0.12489
ARFGAP1	-0.075741	0.0994222	-0.0347951	-0.0621952	0.935317	0.130898	0.930471	0.903918	-0.0233437	0.136097	0.0178244	-0.0157037	0.739416	0.416657	0.875652	0.573043	|	-0.0677357	0.0856971	-0.0115035	-0.0517239	0.89573	0.0447956	0.519691	0.947858	-0.0121001	0.123553	0.0411952	-0.00541071	0.491968	0.282537	0.893177	0.577278
ARFGAP2	-0.0567673	-0.0714019	-0.103094	-0.129737	0.977602	0.789058	0.782424	0.401814	-0.00985778	-0.0285076	-0.0473659	-0.0754613	0.795522	0.511889	0.618657	0.134682	|	-0.193042	-0.207916	-0.278033	-0.248397	0.131832	0.0276447	0.00570428	0.0082742	-0.142473	-0.172354	-0.225253	-0.1987	0.109134	0.0340142	0.0121664	0.00560489
ARFGAP3	0.01529	-0.0588702	-0.0546136	-0.0489947	0.846882	0.47707	0.734322	0.583851	0.0333459	-0.0457971	-0.0444099	-0.0535863	0.943754	0.42911	0.743147	0.636433	|	-0.0657972	-0.108215	-0.0882378	-0.147396	0.505835	0.027817	0.108593	0.0300464	-0.0477536	-0.0976316	-0.077406	-0.159048	0.440536	0.0427078	0.124757	0.0910143
ARFGEF1	0.00469941	-0.00972704	0.00198354	0.016465	0.978498	0.898705	0.894045	0.974023	-0.00477797	-0.00863373	-0.0133211	-0.00191796	0.979563	0.91594	0.989419	0.740513	|	-0.0617569	-0.0740876	-0.0895871	-0.0339465	0.133993	0.0684525	0.0121721	0.123097	-0.074433	-0.0756663	-0.10739	-0.0552029	0.352504	0.160947	0.0785331	0.457825
ARFGEF2	-0.00085169	-0.0240661	-0.0309211	-0.00756508	0.992119	0.499069	0.706758	0.683571	-0.00246386	-0.0441948	-0.0467795	-0.058597	0.998125	0.780691	0.849301	0.965698	|	-0.132605	-0.201398	-0.23558	-0.0457232	0.102905	0.00532633	0.00216345	0.312874	-0.135499	-0.224502	-0.259404	-0.095983	0.205821	0.0307699	0.0219217	0.708398
ARFGEF3	-0.0919046	-0.0574368	-0.0528397	-0.147476	0.65085	0.538242	0.628965	0.359669	-0.069352	-0.0416468	-0.0499411	-0.0891784	0.551941	0.467013	0.67313	0.0959665	|	-0.150507	-0.142565	-0.215651	-0.290648	0.0526781	0.0156065	0.00184218	0.00413013	-0.142898	-0.137587	-0.22082	-0.244347	0.101383	0.0408018	0.0149561	0.00339692
ARFIP1	0.0158804	-0.0662004	-0.0342173	-0.0965427	0.987478	0.192965	0.84686	0.440686	0.0048058	-0.0695829	-0.0277044	-0.0761872	0.949177	0.317474	0.837176	0.311707	|	-0.0186634	-0.104364	-0.0836857	-0.213298	0.660601	0.00649875	0.130144	0.0113247	-0.0293296	-0.111749	-0.0763513	-0.200268	0.836255	0.0310049	0.166463	0.0210993
ARFIP2	0.00639571	0.0114457	0.054642	0.0617535	0.906934	0.694627	0.881184	0.597103	0.0222845	0.0360573	0.0244235	0.0507423	0.979628	0.935863	0.763328	0.505705	|	-0.154648	-0.157313	-0.156515	-0.0681889	0.14145	0.110913	0.0257091	0.280415	-0.139852	-0.13542	-0.194929	-0.0893322	0.175342	0.128736	0.142702	0.501061
ARFRP1	-0.00289005	0.142767	0.0421587	-0.06123	0.876736	0.106969	0.706758	0.924566	0.0380792	0.156174	0.0646008	-0.0118362	0.993665	0.268517	0.858454	0.532336	|	0.00550059	0.149771	0.0498167	-0.00968622	0.506666	0.0150428	0.248835	0.554618	0.052538	0.1596	0.075094	0.0440751	0.961689	0.0728795	0.552005	0.922958
ARG2	0.0263002	0.0160698	0.125369	0.110505	0.952464	0.987872	0.751546	0.491544	0.0228499	-0.00260449	0.0708267	0.0824898	0.946724	0.927031	0.664415	0.373421	|	-0.0726691	-0.121713	-0.0486843	0.0488977	0.426972	0.102533	0.28515	0.861858	-0.0886971	-0.144263	-0.108805	0.0177169	0.616491	0.244201	0.715756	0.670502
ARGFX	0.0069824	0.00452236	-0.00582381	0.0118519	0.857758	0.857395	0.709439	0.89452	-0.0285182	-0.0155849	-0.0479422	-0.0121026	0.970235	0.967597	0.96935	0.88171	|	0.0827798	0.0843678	0.0914335	0.0958755	0.430586	0.195517	0.328191	0.196034	0.0498778	0.0712938	0.0588012	0.0775817	0.202445	0.163899	0.107816	0.131139
ARGFXP2	0.0932495	-0.0819023	0.0510414	0.0577146	0.844013	0.614947	0.731672	0.662262	0.045055	-0.0605222	0.0543085	0.0479625	0.625398	0.600131	0.791769	0.589059	|	0.223145	0.0402266	0.220396	0.151037	0.0628186	0.471481	0.00407264	0.055627	0.175727	0.0688397	0.23087	0.148402	0.0717603	0.755435	0.02352	0.092006
ARGLU1	-0.0317638	-0.0750427	-0.0520066	-0.122985	0.722713	0.217731	0.645365	0.190613	-0.0479571	-0.0598269	-0.0436469	-0.1122	0.827017	0.233468	0.662498	0.123478	|	-0.0890862	-0.121089	-0.106858	-0.22546	0.0590115	0.00489538	0.00799219	0.00162805	-0.104627	-0.105815	-0.101521	-0.224499	0.169648	0.0105652	0.0177128	0.00431133
ARHGAP1	0.0207152	0.0482453	-0.0333585	-0.205191	0.884312	0.611163	0.995675	0.276338	0.0331289	0.0420399	0.00123268	-0.144294	0.9392	0.634004	0.869642	0.12188	|	0.0195025	0.0845964	0.026123	-0.229406	0.641343	0.129358	0.30376	0.0744528	0.0341846	0.077969	0.0625948	-0.166338	0.841072	0.151759	0.733004	0.0298636
ARHGAP10	-0.108005	-0.0289624	0.123747	0.0361312	0.58355	0.648258	0.686492	0.487838	-0.0999597	-0.068668	0.0752506	0.0813145	0.600851	0.903175	0.615192	0.777754	|	-0.118517	-0.0596127	0.159709	0.108911	0.170701	0.262247	0.114804	0.060061	-0.10309	-0.104968	0.117729	0.157917	0.214665	0.635092	0.0590209	0.268819
ARHGAP11A	-0.0612189	-0.0910327	-0.123089	-0.211793	0.675637	0.534285	0.663542	0.209096	-0.0915797	-0.0665314	-0.0913076	-0.166736	0.833098	0.476125	0.655702	0.113602	|	-0.0425381	-0.0630571	-0.0900439	-0.160189	0.434421	0.59669	0.492413	0.284615	-0.0682669	-0.0397667	-0.0560848	-0.106721	0.735395	0.460021	0.308947	0.150552
ARHGAP12	0.0305501	-0.0712919	-0.0255141	-0.0283266	0.910197	0.431792	0.81251	0.426202	0.0184313	-0.0511556	-0.0293239	-0.0488341	0.834338	0.336579	0.858016	0.654726	|	-0.053685	-0.138173	-0.108035	-0.0917219	0.315582	0.0150334	0.0309773	0.0141645	-0.0625251	-0.123461	-0.111113	-0.11609	0.50923	0.0251681	0.0782277	0.0921173
ARHGAP15	0.165811	0.00557392	-0.0233758	-0.121735	0.577378	0.734959	0.926239	0.603007	0.127716	0.0493029	0.0283238	-0.112485	0.490021	0.981037	0.944309	0.578163	|	0.133445	0.0327131	0.0526166	-0.145353	0.318801	0.37248	0.247791	0.377869	0.0980242	0.076163	0.112746	-0.132647	0.223848	0.747273	0.631468	0.408198
ARHGAP17	0.0672626	0.0403752	-0.0492255	-0.222274	0.708996	0.483446	0.864111	0.312943	0.0527845	0.0634601	-0.0316119	-0.164624	0.628558	0.729471	0.823981	0.196092	|	0.167116	0.162528	0.119689	-0.178573	0.0318674	0.0126888	0.0784294	0.322189	0.155553	0.180135	0.144146	-0.119595	0.0843294	0.0601655	0.260433	0.214482
ARHGAP18	-0.0552307	-0.0221925	0.0602286	0.0266307	0.898466	0.821668	0.877363	0.95726	-0.0315397	-0.025119	0.0242483	-0.00662274	0.805619	0.885445	0.726038	0.809836	|	-0.133827	-0.0348613	0.021723	-0.00156647	0.163022	0.511701	0.817036	0.617071	-0.110012	-0.0408461	-0.0137981	-0.0357897	0.189395	0.669969	0.754713	0.986944
ARHGAP19	-0.0173858	-0.100401	-0.174219	-0.25336	0.9816	0.276094	0.577049	0.14501	0.00700755	-0.101727	-0.125401	-0.215208	0.943754	0.36957	0.561118	0.0889133	|	-0.0513182	-0.0457436	-0.130093	-0.326335	0.784388	0.499041	0.334003	0.00601367	-0.019824	-0.0538341	-0.0760267	-0.285812	0.52575	0.619069	0.110498	0.00843835
ARHGAP20	-0.171417	-0.254138	-0.0057067	0.141039	0.475059	0.0944933	0.731738	0.776866	-0.169357	-0.22254	-0.0477677	0.0712641	0.54592	0.144562	0.978128	0.551565	|	-0.252391	-0.294243	-0.25096	0.109597	0.0294365	0.00403472	0.00266808	0.792706	-0.257591	-0.268974	-0.305051	0.0469969	0.0868867	0.0121715	0.0279548	0.591698
ARHGAP21	0.018009	0.0412818	-0.0137211	-0.135569	0.898016	0.479779	0.994925	0.518288	-0.0203734	0.0403202	-0.00111918	-0.0954095	0.910131	0.563245	0.9415	0.342571	|	-0.00951935	0.0375442	-0.00467908	-0.19946	0.350489	0.333005	0.883535	0.110598	-0.0449144	0.036459	0.0071472	-0.164678	0.887656	0.403441	0.941801	0.0962841
ARHGAP22	0.140569	0.201708	0.0231128	-0.186533	0.55014	0.0848668	0.843152	0.475421	0.118062	0.175551	0.0408164	-0.133186	0.499022	0.140135	0.937654	0.30334	|	0.172869	0.261065	0.0957144	-0.198096	0.0655797	0.00116456	0.102423	0.270368	0.155861	0.236369	0.115772	-0.145346	0.0965997	0.00718688	0.282284	0.183095
ARHGAP23	0.0778358	0.230848	-0.0149752	-0.309938	0.847046	0.0874598	0.897167	0.261214	0.0533208	0.19686	0.0307719	-0.232824	0.73916	0.144562	0.965558	0.145916	|	0.189745	0.386334	0.191474	-0.246021	0.0935079	0.00112051	0.0140724	0.28515	0.171552	0.356571	0.243903	-0.162971	0.122773	0.00718688	0.115772	0.161116
ARHGAP23P1	0.048653	0.0593063	-0.0306026	-0.140368	0.987234	0.451938	0.85534	0.287267	0.00348668	0.0416058	-0.0196266	-0.129566	0.630215	0.362889	0.813946	0.26356	|	0.130114	0.143506	0.08161	-0.0938972	0.134257	0.00751113	0.0618084	0.373234	0.0846404	0.129449	0.0950026	-0.0822019	0.0769695	0.0170227	0.19721	0.393854
ARHGAP24	-0.0225352	0.0336571	0.0335401	0.284715	0.859352	0.844526	0.926141	0.442133	-0.0488317	-0.0258236	-0.0217276	0.153338	0.949475	0.827667	0.897054	0.161079	|	-0.133408	-0.0450498	-0.0741253	0.278853	0.0973701	0.162489	0.0874186	0.3323	-0.164793	-0.102573	-0.136614	0.140885	0.29234	0.643402	0.463251	0.0932058
ARHGAP25	0.144042	0.146886	0.0493837	-0.0685578	0.677364	0.221131	0.795764	0.54498	0.0916561	0.121426	0.0529911	-0.0786946	0.438315	0.268517	0.84842	0.613871	|	0.116769	0.15433	0.0268846	-0.128958	0.417049	0.0675793	0.67708	0.126098	0.0715332	0.125212	0.0328685	-0.139455	0.199199	0.0704126	0.78876	0.233551
ARHGAP26	0.0172054	-0.0304165	0.0480649	0.172162	0.980765	0.283967	0.998738	0.540119	-0.00651768	-0.0601379	-0.00026071	0.0953715	0.938953	0.693064	0.735443	0.252381	|	-0.00756255	-0.0624479	-0.0136394	0.199931	0.573338	0.030943	0.176219	0.250289	-0.0337762	-0.0862665	-0.0655567	0.126229	0.932035	0.195233	0.833658	0.111847
ARHGAP26-IT1	0.208192	-0.0600722	-0.0166978	0.116638	0.633621	0.845052	0.867925	0.976004	0.132566	-0.0417876	-0.0642574	0.0069476	0.438315	0.815534	0.975736	0.496712	|	0.262566	0.0544775	0.0453567	0.189649	0.120865	0.520624	0.99961	0.543078	0.174267	0.0828882	6.28155e-05	0.0807806	0.0719198	0.747273	0.785792	0.172432
ARHGAP27	0.0582803	0.124924	0.047	-0.0601366	0.81557	0.176076	0.73952	0.796996	0.0500451	0.118264	0.0592738	-0.0315494	0.778834	0.265283	0.834153	0.563646	|	0.124976	0.20694	0.177599	0.019774	0.111029	0.00339383	0.0106405	0.579584	0.120971	0.203812	0.195856	0.0484781	0.178584	0.0171933	0.0596669	0.852683
ARHGAP29	0.0781629	-0.0263447	0.0530396	0.0895401	0.772385	0.916191	0.737488	0.544991	0.0661888	-0.0158147	0.0755884	0.0856327	0.692049	0.879449	0.847341	0.488722	|	0.150053	0.00798064	0.0874167	0.223897	0.0941898	0.871103	0.203883	0.0286993	0.154787	0.0141608	0.106145	0.237336	0.152611	0.939705	0.367533	0.0600534
ARHGAP30	0.0802509	0.0980721	0.123518	-0.147127	0.703735	0.418418	0.551607	0.376101	0.0825911	0.0817439	0.133228	-0.12432	0.723277	0.434247	0.618657	0.293182	|	0.0918269	0.108574	0.156242	-0.139621	0.223765	0.13541	0.00980533	0.247658	0.0964271	0.0987365	0.17157	-0.116038	0.342083	0.163621	0.0458877	0.228461
ARHGAP31	0.0877152	0.149808	0.17417	0.160417	0.69338	0.429936	0.579724	0.296332	0.0711517	0.130762	0.202996	0.156511	0.625398	0.457284	0.655702	0.229992	|	0.186417	0.261917	0.331767	0.226401	0.0399555	0.0311846	0.00693572	0.039057	0.184428	0.246252	0.350381	0.220062	0.079271	0.0486178	0.0238743	0.0396477
ARHGAP32	-0.0148682	0.0156832	0.0732777	0.488852	0.835416	0.662097	0.928429	0.176717	-0.0317406	-0.0476364	0.0198436	0.35287	0.943754	0.923487	0.735443	0.0740049	|	-0.0375414	-0.0225305	-0.00558585	0.462883	0.238893	0.251774	0.418757	0.0738176	-0.0620773	-0.0837911	-0.0680833	0.327329	0.600162	0.820421	0.961856	0.0312413
ARHGAP33	-0.0615692	0.0777179	0.0871554	0.0168042	0.899813	0.546022	0.579724	0.895124	-0.0327194	0.0737822	0.116833	0.0169576	0.780413	0.620132	0.721646	0.898527	|	0.0898605	0.26466	0.338356	0.190674	0.264888	0.0103456	0.00132699	0.0321538	0.117858	0.270523	0.374341	0.205335	0.500322	0.0417962	0.0160325	0.0971239
ARHGAP35	0.00830163	0.0615607	0.0922978	0.177851	0.977578	0.690456	0.751546	0.196335	-0.00841325	0.0291308	0.0397629	0.126402	0.977563	0.44355	0.600576	0.091393	|	-0.00952744	0.0623572	0.0954116	0.223244	0.674922	0.510364	0.343127	0.00987926	-0.0278147	0.0297694	0.0450841	0.178194	0.919422	0.220198	0.0757974	0.00913452
ARHGAP36	-0.452651	-0.045087	-0.0113279	-0.0206687	0.570146	0.675256	0.995675	0.669332	-0.378306	-0.0305402	-0.00106198	-0.0285289	0.542762	0.606619	0.960515	0.7618	|	-0.49428	-0.0733586	-0.0424744	-0.0303358	0.11998	0.166643	0.544604	0.408191	-0.423587	-0.0620586	-0.0323967	-0.0375452	0.15601	0.185916	0.512547	0.570841
ARHGAP39	0.0441635	0.157169	0.0666733	0.154329	0.868283	0.167017	0.675537	0.286223	0.0621818	0.181324	0.109369	0.156223	0.910618	0.364553	0.847061	0.27258	|	0.139151	0.268044	0.254514	0.358184	0.182818	0.00367861	0.00612847	0.00368135	0.16279	0.299376	0.301259	0.368343	0.350615	0.0323784	0.0604938	0.0135174
ARHGAP4	0.0515344	0.0745202	0.00365338	-0.116026	0.713352	0.361079	0.784673	0.598505	0.100507	0.0985851	0.0650064	-0.076778	0.874256	0.611094	0.991948	0.415659	|	0.0901841	0.114693	0.107636	-0.0510747	0.148092	0.0561158	0.0448318	0.946096	0.144319	0.137825	0.175045	-0.00796679	0.460709	0.193464	0.309263	0.698871
ARHGAP42	0.154944	0.0948962	0.153174	0.100168	0.219112	0.537402	0.576933	0.466946	0.156114	0.0885714	0.162981	0.0789673	0.345956	0.599842	0.652086	0.279815	|	0.206269	0.142834	0.222089	0.204309	0.0106354	0.120368	0.011555	0.0243704	0.218917	0.145249	0.244553	0.189199	0.0547394	0.21022	0.0452237	0.0259068
ARHGAP42P3	-0.00861604	-0.0360506	0.0181658	0.0660509	0.930566	0.669033	0.993006	0.62778	-0.0172061	-0.0350107	0.00183354	0.0389917	0.97372	0.746396	0.938841	0.369535	|	0.0265666	-0.00664551	0.0345304	0.0677404	0.892024	0.859328	0.857875	0.538079	0.00941069	-0.0113802	0.0119577	0.0365022	0.748981	0.934135	0.644087	0.294658
ARHGAP44	-0.0162006	-0.0697542	0.0256973	0.376344	0.967365	0.449221	0.940272	0.424514	-0.0156483	-0.09015	-0.0181696	0.24313	0.969019	0.657032	0.92409	0.214769	|	-0.122276	-0.0860368	-0.107426	0.4196	0.188078	0.175075	0.0611518	0.166893	-0.132137	-0.106212	-0.160011	0.295235	0.320011	0.355074	0.267031	0.0937134
ARHGAP5	0.0101363	-0.0215669	-0.00753207	-0.0620666	0.973434	0.788831	0.987048	0.53248	0.00943183	-0.0306275	-0.00436439	-0.0604874	0.972058	0.87869	0.978128	0.471099	|	0.0395795	0.0416983	0.0674218	-0.012655	0.53811	0.683496	0.32547	0.972814	0.0401055	0.0322044	0.0757646	-0.00271509	0.623169	0.634279	0.425092	0.887583
ARHGAP5-AS1	0.0324219	0.0498071	0.033206	0.11951	0.819009	0.968629	0.85417	0.413938	0.0540271	0.00712224	0.0422871	0.0918338	0.912763	0.78286	0.901252	0.229058	|	0.05824	0.126614	0.0950777	0.185561	0.304538	0.292517	0.196316	0.0451708	0.0804205	0.0940528	0.102723	0.160718	0.571645	0.196982	0.284672	0.0336892
ARHGAP6	-0.115025	-0.0212613	0.0448817	-0.0889416	0.739946	0.658062	0.82479	0.407893	-0.091726	-0.0367333	0.0313015	-0.0854751	0.697017	0.868487	0.799046	0.387426	|	-0.0986534	0.00130457	0.108451	-0.0871679	0.473278	0.824242	0.0521004	0.245191	-0.0736809	-0.0131611	0.0980468	-0.0853135	0.450258	0.986578	0.0785602	0.308068
ARHGAP9	0.253291	0.0855449	0.0375244	0.109459	0.401144	0.330245	0.884966	0.643351	0.173564	0.0725712	0.0288022	0.0616528	0.301815	0.346966	0.871171	0.401729	|	0.284535	0.12307	0.0632997	0.176693	0.037911	0.0393578	0.383011	0.140418	0.206024	0.10764	0.058186	0.132413	0.0570954	0.0474684	0.427907	0.098803
ARHGDIA	-0.0698318	0.148825	0.033511	0.000139666	0.984566	0.124961	0.652345	0.857593	0.00935961	0.193473	0.0974328	0.0261408	0.814807	0.37102	0.914864	0.999137	|	-0.0200729	0.208613	0.10368	0.0792149	0.595419	0.00460847	0.0360767	0.213073	0.0578838	0.259334	0.166663	0.111571	0.888339	0.0592917	0.289663	0.467355
ARHGDIB	0.0448877	0.0471905	0.0569192	-0.0912995	0.891814	0.776619	0.804305	0.507091	0.0570214	0.0619925	0.0892595	-0.15235	0.921685	0.876498	0.905895	0.714744	|	-0.0726848	0.00654455	0.041622	-0.246508	0.690339	0.920219	0.559495	0.0504961	-0.0597547	0.0146758	0.0779215	-0.320821	0.695975	0.97117	0.802311	0.208508
ARHGDIG	0.0214686	0.150545	0.128036	0.331808	0.999299	0.231766	0.685395	0.454781	0.000591347	0.161177	0.117219	0.211201	0.966948	0.386093	0.735443	0.227335	|	-0.0864933	0.0143154	-0.0447848	0.308307	0.405465	0.852378	0.640897	0.289669	-0.107384	0.0244698	-0.0616024	0.218535	0.580291	0.928881	0.785319	0.200505
ARHGEF1	0.117149	0.1312	0.0342125	-0.257638	0.626638	0.1986	0.696525	0.310078	0.117309	0.144815	0.0881956	-0.175565	0.660953	0.346966	0.915519	0.148144	|	0.256361	0.304948	0.27168	-0.0686807	0.0294243	0.00256009	0.00340431	0.871333	0.263798	0.320109	0.334345	0.0272436	0.0919707	0.0164812	0.0417693	0.70916
ARHGEF10	0.203967	0.103587	0.104851	-0.214897	0.274465	0.396234	0.628287	0.448037	0.167445	0.107644	0.137212	-0.152233	0.282105	0.461791	0.75978	0.287949	|	0.282061	0.253414	0.183114	-0.171734	0.0110873	0.0141491	0.0365816	0.509604	0.253489	0.242804	0.216351	-0.100504	0.0390101	0.0259803	0.130769	0.316323
ARHGEF10L	0.141347	0.18786	0.112211	0.113088	0.421922	0.0957291	0.568053	0.296629	0.134698	0.180639	0.124755	0.115462	0.499022	0.200438	0.655702	0.298239	|	0.220805	0.251193	0.239974	0.290476	0.0221767	0.0018876	0.00175141	0.00270132	0.217974	0.244662	0.25824	0.303027	0.0703436	0.0133133	0.0187198	0.0135452
ARHGEF11	-0.0236592	0.018008	0.0205324	0.344978	0.956441	0.736882	0.87819	0.123048	-0.0102959	0.0207935	0.018094	0.289219	0.88938	0.826701	0.878194	0.072197	|	0.000302397	0.0186262	0.0161548	0.351379	0.809075	0.509193	0.782008	0.0143814	0.0130919	0.025437	0.0120891	0.302884	0.997131	0.697048	0.73676	0.0169056
ARHGEF12	-0.017449	-0.0278569	0.0602119	0.245515	0.878885	0.339964	0.92558	0.259928	-0.0261866	-0.0565826	0.0137215	0.161401	0.930805	0.760913	0.690453	0.103624	|	-0.079241	-0.0810452	-0.00887133	0.24195	0.132828	0.0120933	0.287753	0.108544	-0.0876173	-0.114285	-0.05503	0.161641	0.286353	0.147675	0.901725	0.0436624
ARHGEF17	0.0971351	0.149044	0.0994734	0.410497	0.589486	0.096953	0.583945	0.0975629	0.130032	0.130471	0.0962648	0.342089	0.74852	0.185417	0.655702	0.0569169	|	0.145547	0.173529	0.141002	0.42662	0.0807567	0.00494988	0.0210387	0.00477477	0.174744	0.161409	0.136911	0.373101	0.254813	0.0192774	0.0563633	0.00646628
ARHGEF18	0.0277075	0.0811545	0.00437169	-0.0664965	0.927592	0.236726	0.861843	0.762104	0.0184352	0.0835016	0.0266387	-0.0339167	0.881256	0.364802	0.985243	0.53097	|	0.0627469	0.126617	0.055801	-0.0402847	0.320996	0.00997311	0.118942	0.947701	0.0592689	0.129252	0.0808657	-0.00541089	0.38295	0.0383983	0.38889	0.668443
ARHGEF2	-0.0262895	0.117984	-0.0328519	-0.202656	0.949511	0.0957189	0.948968	0.317624	-0.0136493	0.114426	-0.0103229	-0.133587	0.890936	0.184629	0.847851	0.130035	|	-0.0590208	0.0422433	-0.122066	-0.340235	0.47237	0.515645	0.0594191	0.00726654	-0.0429638	0.0388237	-0.103781	-0.281031	0.395972	0.55615	0.058755	0.00639959
ARHGEF25	-0.0469531	-0.0286532	0.00187543	0.55647	0.872123	0.542166	0.868587	0.143676	-0.0665213	-0.0609796	-0.0416536	0.452302	0.920513	0.848919	0.996502	0.0857159	|	-0.123223	-0.0671491	-0.0585685	0.50412	0.284981	0.112302	0.184592	0.0613692	-0.139319	-0.107327	-0.110461	0.39443	0.449643	0.428227	0.569847	0.0488061
ARHGEF26	0.0923873	0.00233893	0.0415539	0.199424	0.330424	0.897522	0.615413	0.191288	0.109697	0.0153929	0.0852676	0.161912	0.505261	0.989868	0.798443	0.0848544	|	0.163355	0.142271	0.265409	0.226359	0.0134028	0.0499673	0.00255521	0.01833	0.185277	0.1739	0.313631	0.202317	0.0682165	0.187135	0.0214744	0.0128632
ARHGEF26-AS1	0.00799516	-0.0227552	0.0530806	0.109662	0.919468	0.531995	0.94668	0.423854	-0.0164274	-0.0339577	0.0111554	0.0601821	0.968114	0.762284	0.738646	0.130072	|	0.0391445	0.0154324	0.066076	0.156134	0.943241	0.853536	0.609768	0.0500123	0.0044242	0.00909895	0.0264947	0.10687	0.498529	0.783617	0.244474	0.0138164
ARHGEF28	-0.107274	-0.0334089	-0.0143995	0.262529	0.811303	0.768807	0.686593	0.217551	-0.0528086	-0.0372209	-0.0681061	0.207063	0.545922	0.841042	0.956921	0.133936	|	-0.16202	-0.0949607	-0.0575617	0.230493	0.133486	0.216283	0.086056	0.14049	-0.116421	-0.0944386	-0.106882	0.176942	0.0916797	0.294327	0.439829	0.115343
ARHGEF3	-0.00267425	-0.102935	-0.139118	0.128085	0.967384	0.398578	0.585711	0.959911	-0.0212437	-0.108418	-0.202751	0.0168235	0.997304	0.493529	0.735443	0.623849	|	-0.214204	-0.277281	-0.252107	0.0587415	0.105868	0.0153644	0.0191061	0.78719	-0.251351	-0.282879	-0.310908	-0.0542717	0.253001	0.0479264	0.107923	0.799905
ARHGEF33	-0.031473	-0.0241047	0.0592443	0.28891	0.745389	0.650222	0.876927	0.11144	-0.049992	-0.0305436	0.0237324	0.230077	0.863028	0.801538	0.723442	0.0591687	|	-0.00903661	0.00890288	0.0989295	0.315154	0.604628	0.912806	0.20273	0.00663922	-0.0311096	0.00577667	0.0638652	0.25711	0.914162	0.891886	0.0924364	0.00542928
ARHGEF37	0.0913281	0.163053	-0.0994454	-0.437986	0.882438	0.247235	0.913906	0.249309	0.0430926	0.152326	-0.0388247	-0.298251	0.697017	0.284357	0.789276	0.0934617	|	0.0859758	0.206795	-0.0336655	-0.464554	0.625738	0.0437778	0.799147	0.0623901	0.0464775	0.184845	0.03279	-0.335867	0.422475	0.0442706	0.822282	0.0238057
ARHGEF39	0.0304901	-0.0625741	-0.0348776	-0.0415428	0.753081	0.496256	0.956465	0.642271	0.0377678	-0.0396829	-0.00824708	-0.0320247	0.807111	0.341747	0.819525	0.497367	|	0.0622543	-0.0136425	0.00730395	-0.00759528	0.107425	0.815989	0.467325	0.962366	0.0694953	0.0117394	0.0345084	0.00258436	0.221556	0.822847	0.912823	0.90295
ARHGEF4	-0.0265914	0.114905	0.0590248	0.136311	0.99893	0.178174	0.686072	0.377494	-0.000624506	0.127401	0.0742556	0.116113	0.92792	0.358827	0.806255	0.280425	|	0.00669897	0.163705	0.122898	0.260626	0.70063	0.00769691	0.0361421	0.0126088	0.0351358	0.178535	0.140206	0.249354	0.956861	0.0474684	0.142883	0.0234938
ARHGEF40	0.167433	0.153648	0.0860741	-0.0739738	0.243702	0.111168	0.506665	0.905845	0.181104	0.154935	0.13162	-0.0206994	0.432183	0.252388	0.67313	0.610512	|	0.24087	0.260397	0.290874	0.016768	0.0110873	0.00181108	0.00122212	0.445424	0.266428	0.276129	0.348388	0.0822044	0.0650143	0.0158871	0.0140461	0.908094
ARHGEF6	0.0850342	0.0413938	0.000963721	-0.0214861	0.717108	0.970902	0.90406	0.466576	0.0555667	0.00436774	-0.0201478	-0.0788572	0.578465	0.736466	0.997487	0.869897	|	0.0591543	0.0868989	0.0960918	-0.0186827	0.648309	0.347929	0.21717	0.342267	0.0286069	0.0569069	0.081541	-0.0740392	0.434875	0.217925	0.200271	0.858734
ARHGEF7	0.00985259	-0.0517356	-0.0203048	0.06553	0.953896	0.618682	0.723614	0.519691	-0.0115196	-0.0400563	-0.0528917	0.0572593	0.966354	0.574331	0.919909	0.434359	|	-0.0305722	-0.0579465	-0.0501792	0.0109895	0.299084	0.354233	0.12989	0.939686	-0.0587612	-0.0467179	-0.083433	-0.00592007	0.66773	0.300335	0.413599	0.900603
ARHGEF9	-0.210887	-0.121892	-0.00912905	0.160943	0.439716	0.154834	0.760575	0.937569	-0.220771	-0.142612	-0.0503118	0.0309618	0.547152	0.308354	0.974175	0.616584	|	-0.290534	-0.290089	-0.300003	0.200967	0.0351777	0.00310789	0.00267002	0.751148	-0.303497	-0.31221	-0.354437	0.0754497	0.106162	0.019485	0.0295368	0.441878
ARID1A	0.0978468	0.0836556	0.0467817	-0.0196103	0.481231	0.35699	0.66043	0.963149	0.0877598	0.0725227	0.0563882	-0.00606066	0.513526	0.417987	0.782207	0.87384	|	0.180217	0.186204	0.214127	0.0680461	0.0222443	0.00709256	0.00195115	0.249735	0.172217	0.178553	0.22871	0.0873691	0.0694523	0.0249498	0.0202352	0.470231
ARID1B	-0.0233474	0.0209026	0.033684	0.0443014	0.835885	0.948975	0.891276	0.573653	-0.0292695	0.00496366	0.0179783	0.0356542	0.893258	0.794602	0.815344	0.468885	|	-0.00312211	0.0457193	0.0578846	0.0749253	0.780727	0.414973	0.350677	0.130978	-0.0151532	0.0339473	0.0410349	0.066625	0.969583	0.335037	0.27088	0.135616
ARID2	0.0446082	0.010949	-0.0272308	-0.129553	0.758779	0.899966	0.900493	0.290023	0.031422	-0.00861757	-0.0146528	-0.106112	0.669791	0.896988	0.839012	0.202414	|	0.0696415	0.0501232	0.0257487	-0.161489	0.121062	0.442819	0.336577	0.0481774	0.0566153	0.0299961	0.0409938	-0.138897	0.144468	0.2607	0.636636	0.0520539
ARID4A	-0.0170228	-0.0444883	0.0204461	0.000178531	0.840843	0.429242	0.967887	0.932833	-0.0302287	-0.0487201	0.00648829	0.00696101	0.927903	0.587279	0.918329	0.998393	|	-0.0874033	-0.10141	-0.0513984	-0.0316363	0.07735	0.0188132	0.214939	0.633587	-0.10404	-0.110668	-0.0655467	-0.0242165	0.235967	0.0755516	0.451813	0.584606
ARID4B	0.00206991	0.0131488	0.0251476	-0.139349	0.943913	0.856845	0.849667	0.42349	-0.0132829	0.0170208	0.0303838	-0.0868292	0.993443	0.914372	0.899675	0.172488	|	-0.0450863	-0.0579827	-0.0486531	-0.236314	0.25424	0.310835	0.447641	0.0200466	-0.0622338	-0.0574218	-0.0462023	-0.188523	0.52299	0.426474	0.500737	0.012926
ARID5A	0.040636	0.0430075	0.0774846	-0.0249911	0.948062	0.887845	0.893823	0.991273	0.0320415	0.026497	0.0484534	-0.00317095	0.939146	0.8604	0.861977	0.925385	|	0.0690721	0.106513	0.201762	0.0758351	0.604778	0.358993	0.141915	0.512052	0.0729652	0.0914976	0.177117	0.103596	0.696849	0.394311	0.180186	0.699687
ARID5B	0.0210696	0.00657973	0.0776437	-0.00645842	0.977602	0.733914	0.928748	0.971232	-0.0118707	-0.0366198	0.022081	-0.00434973	0.953224	0.968044	0.750899	0.950369	|	-0.0231592	-0.0617643	-0.0138357	-0.0774259	0.546055	0.140381	0.377454	0.220909	-0.0571066	-0.101055	-0.0753923	-0.0853029	0.859912	0.462126	0.904209	0.300802
ARIH1	-0.00965391	-0.0422854	0.00455574	0.00221498	0.997179	0.279607	0.871356	0.869005	-0.000653193	-0.0529985	-0.0164868	-0.011171	0.949845	0.532116	0.974996	0.976795	|	-0.0927071	-0.156291	-0.14347	-0.0869929	0.117077	0.00285353	0.00403147	0.0307465	-0.0862397	-0.170691	-0.168557	-0.106757	0.183804	0.021721	0.0450348	0.137966
ARIH2	-0.0502942	-0.00120256	-0.0404951	-0.176714	0.741013	0.936513	0.623721	0.171961	-0.0352208	-0.00587448	-0.05286	-0.139764	0.627305	0.989806	0.762424	0.0904551	|	-0.109046	-0.0970887	-0.155487	-0.312491	0.0468141	0.0364704	0.00186816	0.00114907	-0.0938918	-0.106183	-0.171652	-0.286395	0.0732646	0.0884252	0.0188384	0.00302771
ARIH2OS	-0.0953597	-0.0326264	0.0352677	-0.0417943	0.893183	0.818666	0.66043	0.986614	-0.0340057	0.0267901	0.0821262	0.00220194	0.610383	0.827444	0.882978	0.691097	|	-0.0588046	0.00295722	0.0935262	-0.030497	0.952327	0.308189	0.0367566	0.861489	0.00560123	0.0647632	0.141899	0.013694	0.531092	0.974449	0.241401	0.727816
ARL1	-0.106099	-0.0922067	-0.0715234	-0.0337123	0.735972	0.273428	0.611143	0.586676	-0.0667434	-0.0950899	-0.0853115	-0.0568414	0.559839	0.425202	0.734589	0.779793	|	-0.281756	-0.315405	-0.360029	-0.219141	0.0301829	0.00276122	0.00134811	0.00744023	-0.247002	-0.325706	-0.382354	-0.25801	0.0703436	0.0181371	0.0149459	0.0489954
ARL10	0.0372742	0.130428	0.0697962	0.125195	0.945875	0.182969	0.772025	0.150786	0.0147574	0.098541	0.0391026	0.0905008	0.854296	0.206835	0.678592	0.0633939	|	0.0801507	0.138748	0.139731	0.212879	0.409225	0.0313012	0.0449028	0.00119639	0.0522706	0.111947	0.108331	0.180864	0.323788	0.0372382	0.0437334	0.00243683
ARL13B	0.00461061	-0.0387977	-0.105314	-0.137271	0.884312	0.663513	0.619204	0.175514	0.0302278	-0.0340209	-0.0768197	-0.122551	0.98709	0.663656	0.624108	0.118191	|	-0.0323425	-0.0491247	-0.117146	-0.209963	0.997678	0.322186	0.117116	0.00317546	-0.00021723	-0.0507363	-0.0865016	-0.198394	0.721477	0.401217	0.0793952	0.0071148
ARL14EP	-0.0965094	-0.0797942	-0.0267946	0.0475081	0.683619	0.167017	0.628676	0.941706	-0.0776035	-0.0957479	-0.0639674	0.00979979	0.616907	0.386822	0.882852	0.690022	|	-0.212021	-0.180349	-0.180421	-0.0416395	0.0331139	0.00198281	0.00186816	0.276309	-0.198571	-0.200844	-0.222032	-0.0889798	0.0809283	0.0204564	0.0316508	0.691863
ARL15	-0.057438	-0.194838	-0.0586843	-0.0109719	0.885742	0.0848668	0.598782	0.953444	-0.0541733	-0.187178	-0.0907009	0.0094521	0.884097	0.140135	0.764	0.943977	|	-0.180855	-0.20956	-0.147894	-0.0359995	0.141824	0.00195972	0.00465083	0.820878	-0.183083	-0.200297	-0.181768	-0.0228633	0.255918	0.0102832	0.0465444	0.752
ARL16	-0.00907741	0.0125873	-0.000465233	0.0768575	0.938118	0.684285	0.960094	0.49916	-0.0201114	0.037322	0.0106438	0.0622971	0.975005	0.928277	0.998741	0.408456	|	-0.0859018	-0.0411098	-0.0745835	0.0380937	0.216484	0.794265	0.316046	0.760785	-0.0959357	-0.0175957	-0.0660529	0.0228223	0.351708	0.588154	0.34596	0.653698
ARL17A	-0.0214808	0.0172667	-0.0381841	0.00850209	0.988954	0.94629	0.850712	0.965026	-0.00831195	0.0155091	-0.0621794	0.00886104	0.970153	0.952309	0.931883	0.964479	|	0.0550351	0.0837706	0.0877476	0.0591226	0.633417	0.457769	0.612982	0.580206	0.0658828	0.0859345	0.0642321	0.0637486	0.754472	0.56346	0.549064	0.657111
ARL17B	-0.0773706	-0.0110001	-0.110266	0.0596347	0.81143	0.96143	0.620227	0.941956	-0.0853511	-0.0105171	-0.148766	-0.0145514	0.842228	0.970129	0.763614	0.727967	|	-0.104209	-0.00138474	-0.099577	0.0745799	0.35187	0.997939	0.184551	0.983796	-0.110154	0.000279366	-0.140592	0.00252909	0.488878	0.991632	0.453204	0.580044
ARL2	0.0125608	0.112035	0.0175702	-0.0759368	0.92822	0.322141	0.934095	0.528778	0.0228376	0.102292	0.0207856	-0.0714106	0.969019	0.390442	0.960196	0.48402	|	-0.133959	-0.0592478	-0.212754	-0.218791	0.207983	0.48454	0.0379278	0.0130249	-0.125089	-0.0737994	-0.217999	-0.22727	0.259286	0.650928	0.0859838	0.0287478
ARL2-SNX15	-0.0928967	-0.224719	-0.00454319	-0.183954	0.788471	0.427305	0.945521	0.463991	-0.112719	-0.225821	-0.0398297	-0.173366	0.859691	0.560948	0.996204	0.466255	|	-0.113622	-0.239319	-0.0483486	-0.187094	0.399559	0.204911	0.578593	0.282812	-0.12333	-0.241296	-0.0993574	-0.182017	0.573948	0.325354	0.850507	0.378316
ARL2BP	-0.0541006	0.00399257	0.0116671	0.0734742	0.817653	0.902907	0.963233	0.525639	-0.0432474	-0.0107447	-0.00590608	0.0436608	0.778834	0.976669	0.94401	0.286945	|	-0.0765745	-0.0996705	-0.124257	-0.018072	0.331775	0.0425237	0.0125944	0.367372	-0.0615599	-0.120104	-0.144198	-0.0551133	0.339796	0.173758	0.0779023	0.819382
ARL2BPP10	0.025806	0.00460269	-0.0561914	0.0565209	0.773775	0.782609	0.879483	0.693306	0.0567155	0.0296478	-0.033916	0.0405863	0.914683	0.980568	0.826445	0.575169	|	0.120485	0.107825	0.0739123	0.20282	0.0679819	0.0500534	0.267483	0.0205551	0.145469	0.139708	0.0927759	0.193428	0.199006	0.217604	0.473174	0.042689
ARL2BPP9	0.0821604	-0.0476016	-0.0199334	-0.0346713	0.990015	0.832608	0.99631	0.695499	0.00466018	0.0314469	0.00143092	-0.0405576	0.722837	0.796297	0.956921	0.748419	|	0.202653	0.0747398	0.154438	0.0568549	0.218311	0.0751765	0.0608544	0.485982	0.120677	0.163024	0.178139	0.055673	0.0957312	0.548197	0.171694	0.540635
ARL3	-0.055409	-0.0341373	-0.00303371	0.120329	0.763606	0.353228	0.861083	0.704036	-0.0405357	-0.0490458	-0.0195591	0.0570973	0.688356	0.672733	0.986304	0.389881	|	-0.155825	-0.131963	-0.143112	0.0752853	0.0366596	0.00425785	0.00500537	0.946096	-0.14279	-0.150552	-0.16316	0.00770693	0.0878245	0.0379441	0.0463545	0.537672
ARL4A	-0.0419556	-0.0704644	0.0517074	0.28969	0.922642	0.222672	0.894087	0.285413	-0.0267505	-0.133706	-0.0369448	0.212859	0.872626	0.663863	0.865132	0.165242	|	-0.087156	-0.248196	-0.174941	0.237481	0.426819	0.00265281	0.0200682	0.304114	-0.0644875	-0.314799	-0.263452	0.151873	0.387241	0.0375382	0.18434	0.167162
ARL4C	-0.108138	-0.0810367	-0.156723	0.264647	0.689901	0.315938	0.560808	0.739376	-0.0933185	-0.11126	-0.197168	0.0961527	0.675045	0.544378	0.655702	0.283721	|	-0.246352	-0.290874	-0.275036	0.187988	0.0345169	0.00489538	0.00483806	0.860946	-0.240262	-0.306283	-0.312921	0.0378215	0.0910704	0.0238974	0.0293252	0.37983
ARL4D	-0.0805794	-0.0532067	0.127265	0.188596	0.789145	0.975631	0.66833	0.388725	-0.0810559	-0.00633902	0.100076	0.178701	0.800509	0.814259	0.692943	0.395471	|	-0.160945	-0.221337	-0.147361	0.0766451	0.122627	0.12609	0.147548	0.74368	-0.17121	-0.175668	-0.183515	0.0565501	0.242392	0.111149	0.360285	0.714744
ARL5A	-0.0158109	-0.0911744	-0.0426259	-0.127918	0.978043	0.503682	0.807385	0.245772	0.0128921	-0.0784205	-0.0591677	-0.140173	0.972759	0.486568	0.886264	0.228329	|	-0.108963	-0.182606	-0.145118	-0.244116	0.475225	0.0254415	0.0593447	0.00441816	-0.0807256	-0.180911	-0.163462	-0.257854	0.419819	0.0472152	0.15113	0.0115134
ARL5AP1	-0.00232906	0.0114347	0.0421386	0.0924293	0.993218	0.849483	0.987863	0.307959	0.00201283	-0.0166797	-0.00290684	0.0654896	0.992615	0.922554	0.806255	0.142601	|	0.0181113	0.0199837	0.0616291	0.0884923	0.844696	0.868047	0.808367	0.227802	0.0123502	-0.00906403	0.0141709	0.0576531	0.811523	0.754506	0.317283	0.100595
ARL5B	-0.054762	-0.0957947	-0.085819	-0.0405719	0.910197	0.37589	0.61637	0.550713	-0.0319766	-0.0884948	-0.117967	-0.0600574	0.832767	0.40051	0.758556	0.695551	|	-0.0881484	-0.153716	-0.128096	-0.126885	0.420017	0.0287804	0.0530173	0.0360714	-0.0678629	-0.152235	-0.155151	-0.157255	0.391935	0.0482639	0.183495	0.119002
ARL6	-0.125377	-0.071531	0.00651157	0.094657	0.568692	0.302192	0.796149	0.774423	-0.1064	-0.0835002	-0.0453188	0.0480088	0.551941	0.50429	0.980595	0.546024	|	-0.324008	-0.306756	-0.305835	-0.0605112	0.0221767	0.00314596	0.00265665	0.319132	-0.31436	-0.323437	-0.370308	-0.12271	0.0694523	0.0192253	0.0322263	0.691089
ARL6IP1	-0.0869523	-0.118555	-0.0533594	0.110969	0.627525	0.163053	0.600642	0.92073	-0.0856076	-0.119964	-0.0897594	0.0205357	0.662682	0.293187	0.791776	0.494636	|	-0.272925	-0.333743	-0.355676	-0.0578227	0.0252126	0.00167915	0.00132699	0.198419	-0.281891	-0.340644	-0.40207	-0.164362	0.078159	0.0117494	0.0157411	0.718192
ARL6IP4	0.0221553	0.0766686	-0.00542226	-0.0365353	0.908489	0.288803	0.900847	0.790058	0.0259708	0.0920787	0.0229548	-0.027348	0.932101	0.522215	0.984416	0.714392	|	-0.0361269	-0.00783676	-0.11281	-0.0632713	0.714047	0.989059	0.235609	0.422227	-0.0290254	0.00123907	-0.084452	-0.0535209	0.716605	0.944241	0.187037	0.419736
ARL6IP5	-0.00996356	-0.0107949	0.0216133	-0.0683846	0.926031	0.703219	0.905219	0.273518	-0.0246019	-0.0396512	-0.0218129	-0.120599	0.975873	0.948049	0.929702	0.476139	|	-0.162435	-0.250462	-0.295251	-0.337618	0.0785996	0.00944995	0.00381133	0.00202524	-0.180535	-0.284554	-0.35003	-0.381087	0.211745	0.0573452	0.0361968	0.0107878
ARL6IP6	0.084171	0.078447	0.0577108	-0.0461197	0.464119	0.685678	0.773904	0.68151	0.113433	0.0473672	0.0630048	-0.0552116	0.642595	0.577038	0.847538	0.738529	|	0.115128	0.138343	0.122969	-0.0341669	0.0404438	0.116674	0.0632375	0.670341	0.15669	0.116149	0.152669	-0.0409912	0.183881	0.139508	0.239613	0.76664
ARL8A	0.0127557	0.0739312	0.00351465	-0.144486	0.812503	0.207052	0.96378	0.404134	0.0321766	0.0603007	-0.00601762	-0.0964055	0.943754	0.229124	0.985161	0.2153	|	-0.086187	-0.0391436	-0.161999	-0.312173	0.310527	0.347954	0.00799027	0.00543678	-0.0684095	-0.0551123	-0.178015	-0.276544	0.288867	0.590708	0.0387042	0.00807235
ARL8B	-0.0835079	-0.0720768	-0.0566653	0.01519	0.703092	0.387219	0.616703	0.771304	-0.0736312	-0.073147	-0.079909	-0.0353819	0.666756	0.48622	0.763328	0.909778	|	-0.261723	-0.287672	-0.351909	-0.187114	0.0281955	0.00398712	0.00139527	0.0143458	-0.258156	-0.293281	-0.385788	-0.258005	0.0800186	0.0192049	0.0151416	0.106187
ARMC1	-0.0960552	-0.047428	-0.0985066	-0.171242	0.682434	0.56364	0.550337	0.109074	-0.0763524	-0.047944	-0.107716	-0.152952	0.60605	0.631224	0.621023	0.0616083	|	-0.217579	-0.209864	-0.309599	-0.332047	0.0315035	0.00759602	0.00111693	0.000552536	-0.199086	-0.21571	-0.325774	-0.32417	0.0760421	0.0310209	0.0121619	0.00187669
ARMC10	-0.0671685	-0.0650216	-0.0986989	-0.164351	0.71215	0.484819	0.557351	0.0999256	-0.0609605	-0.0527421	-0.0941324	-0.145982	0.679204	0.493865	0.606825	0.0679354	|	-0.206756	-0.209412	-0.31009	-0.347175	0.0294243	0.00651219	0.00118284	0.000521345	-0.201311	-0.203994	-0.309414	-0.340578	0.082905	0.0244763	0.0121619	0.00212019
ARMC10P1	-0.0706839	-0.0152965	0.0321038	-0.0276602	0.596368	0.910882	0.899493	0.672712	-0.0648947	-0.0118837	0.017267	-0.0291577	0.611186	0.912002	0.837506	0.709783	|	-0.0885171	-0.0411741	-0.0037968	-0.0768655	0.0896212	0.475793	0.685667	0.0826435	-0.0849028	-0.0390087	-0.0199471	-0.082101	0.175506	0.558699	0.956793	0.193545
ARMC2	-0.0821894	-0.0429771	-0.0197097	0.0696925	0.638134	0.840174	0.978809	0.696161	-0.0572011	-0.019953	-0.00502196	0.0469273	0.493387	0.677644	0.921301	0.547007	|	-0.0747454	-0.00602733	0.0108117	0.160625	0.312048	0.753144	0.616821	0.0791912	-0.0494576	0.0188272	0.0269152	0.144578	0.177057	0.93607	0.874706	0.095666
ARMC3	0.265558	0.0513846	0.0650984	0.0445502	0.408146	0.923861	0.749241	0.376251	0.265845	0.0105267	0.0518354	0.0923536	0.490486	0.609744	0.740221	0.682837	|	0.261046	0.0727684	0.0795706	0.0196868	0.0843081	0.636419	0.251937	0.355705	0.260351	0.0276963	0.0673174	0.0711486	0.143909	0.229898	0.234698	0.834861
ARMC5	0.0637803	0.113278	0.0392836	0.0466087	0.779109	0.302192	0.840797	0.706302	0.0588301	0.0922941	0.0382261	0.037076	0.762319	0.323293	0.862259	0.641612	|	0.10588	0.139321	0.118738	0.12051	0.158912	0.0458926	0.0701977	0.0865296	0.10416	0.119998	0.119735	0.115102	0.24152	0.0620264	0.134274	0.144315
ARMC6	0.00742974	0.100249	0.0631171	0.019144	0.757881	0.279735	0.667995	0.722974	0.0605906	0.113173	0.0820547	0.0375926	0.981245	0.474718	0.797193	0.872458	|	-0.054989	0.0539311	-0.0203335	0.020735	0.991954	0.38938	0.966765	0.618118	0.00093403	0.0666941	-0.00371316	0.0369707	0.552377	0.584963	0.846381	0.823677
ARMC7	0.0447078	0.107158	0.0227119	0.0457019	0.906934	0.239119	0.836488	0.412875	0.0214128	0.0993605	0.0287301	0.0647637	0.77647	0.314756	0.903227	0.574524	|	0.0586238	0.121398	0.0650681	0.0963952	0.49117	0.0441508	0.122976	0.0340237	0.0382443	0.113962	0.0726906	0.120092	0.373348	0.0767217	0.269498	0.143533
ARMC8	-0.00329862	-0.0763131	-0.0470706	-0.0344774	0.968211	0.192879	0.628028	0.307544	-0.00772952	-0.0769036	-0.0455256	-0.0538068	0.98709	0.343373	0.709089	0.526512	|	-0.0891386	-0.176807	-0.184601	-0.120538	0.113649	0.00265281	0.0017209	0.00254135	-0.0939967	-0.182602	-0.185371	-0.146958	0.237016	0.0174646	0.0160972	0.0253043
ARMC9	-0.0481768	0.0219591	0.145808	0.357569	0.733464	0.820236	0.562121	0.185225	-0.0500226	-0.0198046	0.107197	0.284373	0.773186	0.828441	0.586515	0.107093	|	-0.105318	0.01103	0.0701162	0.410846	0.0594477	0.626235	0.729754	0.0211467	-0.112099	-0.0260669	0.0260699	0.33786	0.166406	0.871522	0.409131	0.0203853
ARMCX1	-0.0234979	-0.0760047	-0.00103463	0.0735442	0.923276	0.43978	0.778255	0.680774	-0.0173275	-0.0536299	-0.039781	0.0499104	0.896108	0.33222	0.996845	0.544584	|	-0.172171	-0.231865	-0.211076	-0.0526726	0.0547743	0.00494988	0.00277635	0.35594	-0.171232	-0.212174	-0.256228	-0.0880412	0.121093	0.0147108	0.0388004	0.660911
ARMCX2	-0.0636949	-0.0394861	0.00904433	0.12908	0.77688	0.75813	0.908637	0.685013	-0.0471552	-0.0302161	-0.0168792	0.0515801	0.70852	0.752986	0.963108	0.259042	|	-0.165676	-0.144512	-0.162658	0.0636328	0.0474287	0.0279878	0.00768745	0.821895	-0.158804	-0.148225	-0.196071	-0.0226179	0.112103	0.0792709	0.0546898	0.54419
ARMCX3	-0.0297296	-0.0669542	-0.0327387	-0.0760791	0.895877	0.400576	0.717433	0.30389	-0.0280801	-0.0656898	-0.0535559	-0.0846246	0.894013	0.507521	0.878801	0.36569	|	-0.182985	-0.270264	-0.299589	-0.226733	0.056761	0.00437919	0.00227392	0.00216713	-0.183697	-0.27868	-0.325303	-0.245601	0.145759	0.0244763	0.023602	0.0137355
ARMCX4	-0.0819391	-0.119792	-0.0278311	0.00310268	0.628816	0.198993	0.809315	0.984285	-0.0778443	-0.120682	-0.0361173	0.00248507	0.627305	0.305183	0.874072	0.979785	|	-0.124084	-0.149183	-0.16026	-0.060059	0.0685854	0.0203574	0.0222791	0.321518	-0.122799	-0.151293	-0.165448	-0.0727533	0.126212	0.0515563	0.0570899	0.484552
ARMCX5	-0.0820249	-0.105591	-0.0502165	-0.0582745	0.790857	0.259524	0.788496	0.817316	-0.0518148	-0.100081	-0.0498044	-0.02902	0.660953	0.362184	0.828406	0.613632	|	-0.255855	-0.321385	-0.30699	-0.246674	0.035936	0.00264975	0.00318752	0.0207233	-0.22915	-0.322927	-0.315679	-0.229849	0.0732646	0.0133133	0.020286	0.0307408
ARMCX5-GPRASP2	-0.0430167	0.0119506	0.0257951	0.219828	0.825913	0.878554	0.809315	0.596053	-0.0728232	-0.0239296	-0.0699873	0.0998835	0.91485	0.956288	0.947978	0.202892	|	-0.114486	-0.0946856	-0.0891676	0.191603	0.174337	0.171986	0.0769301	0.713456	-0.151253	-0.125855	-0.189169	0.055596	0.427832	0.419527	0.454252	0.212329
ARMCX6	-0.0385063	-0.0592161	-0.00419791	-0.080726	0.882438	0.721827	0.986319	0.686293	0.0302724	-0.0344338	0.00371125	-0.0466657	0.844636	0.597189	0.986269	0.441814	|	-0.152811	-0.134422	-0.107621	-0.207132	0.344943	0.0706191	0.110339	0.0370797	-0.0788964	-0.116817	-0.100552	-0.178535	0.131959	0.095568	0.1527	0.0350632
ARMT1	-0.119547	-0.0318107	0.0213511	0.04889	0.629641	0.681584	0.906388	0.879807	-0.109471	-0.0482294	-0.0266892	-0.0265949	0.610383	0.856068	0.944309	0.7618	|	-0.25857	-0.218755	-0.224888	-0.0836672	0.0294243	0.0139699	0.0081729	0.114638	-0.256135	-0.240282	-0.281089	-0.174093	0.0808317	0.0627913	0.0656905	0.537743
ARNT	0.04184	-0.0375071	-0.00418615	-0.0350497	0.632635	0.452681	0.967887	0.681742	0.0464767	-0.038511	-0.00520042	-0.0246089	0.705755	0.589773	0.978956	0.537621	|	0.0570466	-0.0474837	-0.0160158	-0.0785436	0.122599	0.159917	0.658571	0.0880203	0.05939	-0.0468464	-0.0177404	-0.0700441	0.238794	0.255427	0.739831	0.109355
ARNT2	-0.169207	-0.0673823	0.00859744	0.157936	0.431795	0.449491	0.975941	0.352329	-0.123551	-0.0540633	0.00560401	0.124427	0.402665	0.430664	0.967956	0.235785	|	-0.196343	-0.0881746	-0.036519	0.215461	0.0424458	0.100322	0.490852	0.0451911	-0.151062	-0.0762092	-0.0379987	0.190219	0.0694523	0.104344	0.592573	0.053796
ARNTL	0.00785904	0.0266054	0.13644	0.324912	0.981946	0.927677	0.7074	0.337071	-0.00694674	-0.0131743	0.0752662	0.182667	0.979628	0.879654	0.624633	0.0978644	|	-0.0289047	-0.0519493	0.0596893	0.331458	0.472162	0.218595	0.957039	0.129981	-0.0478482	-0.0922169	-0.00499635	0.205163	0.753005	0.590019	0.526124	0.0341365
ARNTL2	-0.136881	-0.164953	-0.00483152	0.218014	0.443012	0.0999647	0.769356	0.563908	-0.127365	-0.145234	-0.0418178	0.126919	0.493387	0.147158	0.980251	0.316793	|	-0.202266	-0.192356	-0.13019	0.221286	0.0260949	0.00443772	0.0101093	0.412007	-0.192754	-0.176068	-0.166535	0.127376	0.0721214	0.010752	0.0762671	0.218236
ARPC1A	-0.097868	-0.00783239	0.00907081	0.0144612	0.764061	0.894042	0.963233	0.996932	-0.059301	-0.0106174	0.00575866	0.000437894	0.611186	0.942592	0.958293	0.884477	|	-0.271938	-0.161183	-0.208774	-0.127926	0.0335082	0.0169232	0.00658205	0.0414187	-0.236964	-0.168245	-0.219373	-0.152801	0.0742968	0.0562403	0.0332376	0.132921
ARPC1B	0.0221599	0.0701545	-0.0313385	-0.200824	0.88514	0.329673	0.896033	0.275749	0.054897	0.130368	0.0387569	-0.171649	0.96685	0.720955	0.939802	0.209623	|	0.0796287	0.16767	0.126371	-0.098479	0.300006	0.0208666	0.0657873	0.64752	0.124337	0.224184	0.208334	-0.0603962	0.599726	0.142309	0.362498	0.500085
ARPC2	-0.0192072	-0.0241863	0.0291525	0.0235454	0.978498	0.863054	0.872563	0.902114	-0.00894159	-0.0149464	0.0193689	-0.0162258	0.948216	0.806357	0.824956	0.841629	|	-0.204329	-0.184486	-0.177122	-0.0965358	0.0817805	0.015724	0.0135569	0.102883	-0.199745	-0.180704	-0.192303	-0.135195	0.171608	0.0461569	0.0653253	0.329993
ARPC3	-0.0386748	-0.0119778	0.0379361	-0.124545	0.923414	0.934406	0.801217	0.209139	-0.0252445	0.00815993	0.0374473	-0.140097	0.87798	0.913968	0.815586	0.232674	|	-0.235211	-0.21715	-0.218333	-0.261677	0.0503714	0.0263364	0.0213927	0.00290841	-0.224181	-0.204189	-0.226402	-0.290212	0.114024	0.0541182	0.0640268	0.0192814
ARPC3P1	0.0116431	0.100442	-0.0507609	-0.0809861	0.722828	0.674294	0.900296	0.554091	-0.0768054	0.0537572	-0.0293539	-0.0599561	0.97372	0.49309	0.855679	0.44768	|	0.0576781	0.183686	-0.00910876	-0.0610382	0.733024	0.0771725	0.917093	0.625156	-0.0313099	0.141979	0.00941713	-0.0374494	0.590209	0.0702418	0.939738	0.503926
ARPC4	-0.0789473	-0.00829186	-0.03635	-0.0736222	0.781705	0.951715	0.897761	0.498463	-0.0489459	-0.00650643	-0.0198852	-0.0551437	0.629963	0.952309	0.83409	0.367987	|	-0.23	-0.139999	-0.204959	-0.167226	0.037591	0.0446924	0.010009	0.0180364	-0.196428	-0.145419	-0.190596	-0.15255	0.0703436	0.118446	0.0288006	0.0274753
ARPC4-TTLL3	0.108227	-0.0133657	0.0100067	-0.166815	0.531226	0.993364	0.767476	0.303972	0.103436	-0.00144421	0.0646078	-0.121139	0.560778	0.945945	0.978128	0.192221	|	0.206369	0.112134	0.15855	-0.041496	0.0243571	0.143864	0.0130571	0.897427	0.201727	0.127861	0.217383	0.0146842	0.0725023	0.298536	0.138872	0.754278
ARPC5	-0.0679582	-0.0447341	-0.0524859	-0.207345	0.840843	0.816961	0.847337	0.246219	-0.0429713	-0.0243162	-0.0333314	-0.166199	0.762512	0.715391	0.788017	0.14494	|	-0.195722	-0.134794	-0.177663	-0.379013	0.0676934	0.0757991	0.0237273	0.0031862	-0.17015	-0.122842	-0.158833	-0.34635	0.108804	0.108388	0.0409321	0.00632177
ARPC5L	-0.11961	-0.0233834	0.0680598	0.0411077	0.771491	0.888801	0.916556	0.986492	-0.0722936	-0.0184021	0.0229036	-0.00421066	0.588586	0.877618	0.754323	0.85428	|	-0.302002	-0.264314	-0.247796	0.0128027	0.0381354	0.0186582	0.0135574	0.822999	-0.25592	-0.264111	-0.303164	-0.0330001	0.0717603	0.0488323	0.0926163	0.948527
ARPIN	0.0805627	-0.0233847	-0.0643211	-0.101833	0.412859	0.931693	0.770099	0.30871	0.108371	-0.00905601	-0.0439035	-0.0882948	0.619001	0.839441	0.711959	0.211488	|	0.0973412	0.00367251	-0.00141184	-0.0538868	0.0490881	0.791474	0.71723	0.694805	0.130241	0.0166269	0.0260562	-0.0301722	0.204735	0.960742	0.986892	0.486624
ARPP19	-0.0374853	-0.0788095	-0.0341164	-0.136817	0.797918	0.393172	0.686492	0.130705	-0.0473681	-0.067498	-0.0564314	-0.13224	0.856428	0.43362	0.853427	0.0970008	|	-0.107765	-0.182488	-0.180013	-0.184208	0.0934792	0.00748506	0.00337645	0.00284544	-0.115296	-0.176879	-0.204868	-0.181356	0.214772	0.0277037	0.0370453	0.00782888
ARPP21	-0.213549	-0.145507	0.153344	0.677923	0.515806	0.233461	0.717615	0.147682	-0.155354	-0.129095	0.0755834	0.534634	0.428566	0.278844	0.621023	0.0848504	|	-0.285238	-0.264245	-0.0778632	0.577342	0.0388297	0.00638583	0.14554	0.0859423	-0.248781	-0.248621	-0.166425	0.441531	0.0703436	0.0206147	0.595511	0.0637436
ARRB1	-0.0269663	0.0698357	0.056677	0.315272	0.991399	0.405325	0.748174	0.110771	-0.0032844	0.0500421	0.0328533	0.248203	0.903747	0.324652	0.657078	0.0602563	|	0.0155505	0.107671	0.12092	0.324874	0.572322	0.0252643	0.019129	0.0104564	0.0430611	0.0928133	0.10129	0.257835	0.874	0.0324498	0.0268767	0.00782888
ARRB2	0.00221996	0.0601496	0.0800951	0.0947912	0.999393	0.758938	0.87819	0.689867	-0.000112958	0.0219074	0.022573	0.0472742	0.995424	0.421781	0.655702	0.397906	|	-0.0510142	0.0194261	0.0061013	0.0610569	0.47312	0.605152	0.349203	0.906489	-0.0507034	-0.0247464	-0.0519918	0.0106408	0.579463	0.746482	0.939025	0.534088
ARRDC1	0.109827	0.142099	0.0877811	0.115357	0.550793	0.107775	0.618109	0.333138	0.114633	0.159695	0.0996789	0.101338	0.611186	0.286478	0.735443	0.291118	|	0.190508	0.261585	0.248466	0.307882	0.0313829	0.00132407	0.00256379	0.0025281	0.204901	0.281943	0.267488	0.307099	0.107389	0.0155108	0.0257215	0.0110612
ARRDC1-AS1	0.0731614	0.0971278	0.0634239	0.076401	0.703735	0.213726	0.721274	0.376911	0.0665391	0.104144	0.0673909	0.0816881	0.673017	0.375257	0.806101	0.439205	|	0.128479	0.172671	0.155682	0.129059	0.0672165	0.00543027	0.0266111	0.0354651	0.130725	0.178908	0.163434	0.138538	0.140187	0.0290474	0.0898748	0.117028
ARRDC2	0.113263	0.19235	-0.0357611	-0.275186	0.962903	0.412386	0.98975	0.450767	0.0244387	0.128019	-0.00490583	-0.213723	0.727548	0.312602	0.9415	0.353678	|	0.138953	0.277315	0.13071	-0.292304	0.650023	0.0488177	0.166302	0.239298	0.0607594	0.209536	0.169974	-0.237136	0.334101	0.0369073	0.401983	0.232302
ARRDC3	-0.0551604	-0.159328	-0.072457	-0.193711	0.977411	0.48141	0.849919	0.54853	-0.0193445	-0.126492	-0.0684802	-0.149193	0.904466	0.470979	0.863983	0.412798	|	-0.0838111	-0.202545	-0.16534	-0.36094	0.739299	0.131204	0.17264	0.0603448	-0.0509354	-0.173585	-0.164093	-0.33077	0.625445	0.149969	0.257867	0.0704412
ARRDC3-AS1	-0.0305866	0.0264949	-0.000171698	0.0388943	0.984566	0.975467	0.956465	0.703028	-0.00486035	0.00269205	-0.00984919	0.0333052	0.846561	0.766849	0.9994	0.647074	|	-0.0264222	0.0111255	-0.0132744	0.000739876	0.968921	0.824096	0.621797	0.87951	-0.00252514	-0.0107815	-0.028189	-0.0104228	0.688056	0.84567	0.857318	0.992836
ARRDC4	0.437799	-0.0193181	-0.113864	-0.378943	0.227701	0.876071	0.99595	0.483539	0.399197	0.0353311	-0.00239704	-0.221724	0.306165	0.948823	0.77733	0.213869	|	0.432201	0.054732	-0.0477084	-0.315058	0.0235793	0.515266	0.585704	0.50192	0.413564	0.0866724	0.0725849	-0.158799	0.0729457	0.744324	0.766456	0.212555
ARSA	0.0451449	0.0789628	-0.0243075	-0.0516039	0.788642	0.280123	0.918028	0.856638	0.0548337	0.0939349	0.0197348	-0.0199449	0.829443	0.503258	0.922338	0.601769	|	0.0841707	0.152296	0.0827496	0.014624	0.1728	0.0085141	0.0479213	0.480357	0.0959748	0.17094	0.12963	0.0510074	0.324167	0.059099	0.322352	0.880403
ARSB	0.0367619	-0.0012161	-0.0271209	-0.0213883	0.856832	0.79348	0.666391	0.611694	0.0261508	-0.0179433	-0.0398147	-0.0341752	0.799465	0.990408	0.823477	0.778342	|	0.00525179	-0.0105103	-0.010314	-0.0308837	0.928169	0.458427	0.567063	0.356716	-0.00523442	-0.0294995	-0.0213233	-0.0429235	0.946272	0.842701	0.836197	0.601628
ARSD	0.0739628	-0.0103169	-0.0739866	-0.116726	0.637251	0.855738	0.90406	0.535535	0.0910201	0.0240106	-0.0276219	-0.0679634	0.741671	0.955974	0.758708	0.25809	|	0.0763084	0.0323343	3.38992e-05	-0.0949251	0.203037	0.374643	0.539015	0.682435	0.096942	0.0636404	0.0529663	-0.036598	0.423168	0.740961	0.999764	0.302184
ARSDP1	-0.0840501	-0.0543918	-0.0328742	0.1168	0.758387	0.724203	0.926239	0.205897	-0.0794913	-0.0600594	-0.0312512	0.137771	0.752077	0.819921	0.941071	0.250554	|	-0.0414643	-0.0117308	0.0235572	0.133537	0.742153	0.939555	0.803222	0.0401183	-0.0345422	-0.00944055	0.0293914	0.153764	0.748142	0.938989	0.875076	0.10915
ARSF	0.0113785	0.041957	0.0503254	0.109868	0.932334	0.969657	0.82479	0.910968	-0.0291618	0.00579432	0.0465428	0.0165886	0.979948	0.78185	0.841936	0.300153	|	-0.0164933	0.0339777	0.0381038	0.134307	0.53104	0.974888	0.64881	0.62432	-0.0636953	-0.00269835	0.0347759	0.0429646	0.907298	0.70061	0.679043	0.12327
ARSG	-0.0359641	-0.104886	-0.197272	-0.0334267	0.889108	0.344779	0.562121	0.738873	-0.0372096	-0.0883674	-0.141509	-0.0449537	0.897821	0.389845	0.583214	0.802918	|	-0.0997608	-0.181419	-0.206274	-0.0280567	0.21264	0.0143026	0.03179	0.665441	-0.103636	-0.165048	-0.153087	-0.0406396	0.338116	0.0363121	0.0261353	0.794298
ARSJ	0.0468122	-0.0642908	0.0506374	0.148124	0.816862	0.858554	0.853594	0.460628	0.0437312	-0.0231027	0.040266	0.0926541	0.786116	0.533225	0.809771	0.230229	|	0.0895932	-0.0423352	0.0966838	0.196323	0.193863	0.990071	0.247342	0.102981	0.0823009	0.00103126	0.084803	0.143516	0.213381	0.535919	0.19137	0.0530963
ARSK	0.00908858	0.0154864	0.0230859	0.131651	0.889028	0.994537	0.987789	0.570271	-0.0314227	0.000753743	-0.00331206	0.0647908	0.977616	0.919482	0.919093	0.247337	|	-0.0188304	-0.0237686	-0.0576889	0.0932922	0.335872	0.567654	0.146103	0.85044	-0.0681394	-0.0363846	-0.0884786	0.0178645	0.857635	0.783739	0.433497	0.344426
ART3	0.128375	0.0888338	0.134176	0.301587	0.8908	0.936042	0.954732	0.22501	0.067047	0.0194562	0.0245884	0.23396	0.774117	0.725786	0.738343	0.123636	|	0.15464	0.092858	0.100231	0.264731	0.534599	0.825643	0.912702	0.189281	0.0936866	0.0301185	-0.016935	0.185248	0.401669	0.545637	0.535296	0.0987183
ARV1	-0.041798	-0.0568819	-0.0269312	-0.0763312	0.8908	0.588866	0.866734	0.301776	-0.0330727	-0.0501846	-0.0306744	-0.0760331	0.871351	0.656752	0.905653	0.286987	|	-0.239449	-0.250644	-0.285943	-0.3109	0.0501656	0.00764853	0.00400641	0.00142988	-0.235723	-0.251305	-0.298661	-0.328109	0.124082	0.0343541	0.0226061	0.00659811
ARVCF	0.175703	0.0885512	0.0937587	0.125432	0.438333	0.30569	0.628676	0.252724	0.193697	0.134143	0.126809	0.15253	0.558859	0.635822	0.772707	0.317931	|	0.245296	0.180816	0.206924	0.270678	0.0303829	0.0150428	0.0141112	0.00353722	0.265193	0.226706	0.24686	0.309765	0.101791	0.108649	0.0760576	0.0216283
AS3MT	0.0106924	-0.00424518	0.0150193	-0.141021	0.873501	0.996641	0.840172	0.303765	0.0420536	0.000285609	0.0278451	-0.0851995	0.979637	0.974654	0.936563	0.111937	|	0.0412871	-0.00972623	0.0330741	-0.111904	0.379551	0.92652	0.31504	0.370639	0.072928	-0.00475182	0.0467416	-0.0556811	0.732155	0.878457	0.540013	0.121985
ASAH1	0.0306751	-0.0569309	-0.101832	-0.163673	0.873669	0.488128	0.622059	0.245493	0.0324298	-0.0501783	-0.0720613	-0.156648	0.892515	0.530559	0.618657	0.227103	|	-0.117593	-0.156289	-0.242218	-0.371433	0.222322	0.0114311	0.00259552	0.00177707	-0.116746	-0.156613	-0.213631	-0.380128	0.331408	0.0351107	0.0133593	0.00807252
ASAH2B	-0.159366	-0.217846	-0.0734668	0.0386158	0.56232	0.18137	0.596686	0.988256	-0.117285	-0.180759	-0.101665	0.00428612	0.440154	0.244977	0.763614	0.881343	|	-0.342691	-0.331044	-0.390404	0.0109631	0.0227139	0.00372428	0.00136721	0.837547	-0.311446	-0.338336	-0.43176	-0.034482	0.0606778	0.0215041	0.0149538	0.959912
ASAP1	-0.0326781	-0.0659872	-0.00661535	0.0671149	0.795694	0.537619	0.883539	0.760751	-0.0439891	-0.0463259	-0.0236407	0.0334102	0.875374	0.443226	0.977203	0.501086	|	-0.0212868	-0.0527131	-0.00825275	0.132717	0.646605	0.566895	0.643814	0.156111	-0.0292677	-0.0301075	-0.0256554	0.102095	0.803211	0.358435	0.909421	0.105783
ASAP1-IT1	-0.0850185	-0.0781784	0.0420217	-0.0478762	0.766266	0.901498	0.799322	0.989923	-0.0610332	-0.0173317	0.0557022	-0.00198912	0.6693	0.514194	0.878969	0.709021	|	-0.00342013	-0.00466755	0.12921	-0.034947	0.8115	0.471742	0.0648555	0.883271	0.0226881	0.0561951	0.142154	0.0133545	0.978964	0.962291	0.165513	0.741303
ASAP1-IT2	0.00992886	-0.0706855	-0.00119458	0.0716299	0.966978	0.699781	0.892031	0.42603	-0.0110735	-0.0313378	0.0217667	0.0616305	0.971147	0.432504	0.996239	0.335664	|	0.114728	0.0442964	0.148927	0.188623	0.231868	0.18598	0.0120468	0.0070667	0.0942148	0.0902679	0.174283	0.183594	0.220238	0.625231	0.0806651	0.0164122
ASAP2	-0.019536	-0.000437368	-0.0188905	0.0744783	0.87565	0.897619	0.858897	0.743217	-0.0299856	0.0119794	-0.0261742	0.032745	0.927903	0.996979	0.919815	0.407505	|	-0.000192007	0.00542333	-0.00748136	0.0876736	0.89459	0.771798	0.814559	0.495975	-0.00926372	0.0156097	-0.0129224	0.0454875	0.998059	0.933626	0.90944	0.228782
ASAP3	0.0731357	-0.00671363	-0.00483081	-0.0443745	0.584468	0.709796	0.755773	0.892803	0.110432	0.0477076	0.0675055	0.0193363	0.772691	0.976437	0.988642	0.69598	|	0.0953594	0.0504086	0.0571617	-0.0120034	0.0938822	0.17281	0.101239	0.527832	0.13852	0.104323	0.13192	0.054262	0.359587	0.610696	0.550028	0.908103
ASB1	-0.0441977	0.0364325	-0.0382253	-0.100059	0.805896	0.388183	0.785771	0.340097	-0.0223037	0.0386426	-0.0254211	-0.056914	0.570963	0.554839	0.735443	0.0848544	|	-0.0646952	0.0234833	-0.0507384	-0.0633302	0.242599	0.443512	0.376367	0.634356	-0.0375806	0.0250201	-0.0347967	-0.0250469	0.10258	0.581544	0.277025	0.234354
ASB11	-0.00535523	0.0152231	-0.0273889	-0.0123661	0.764061	0.893264	0.798231	0.938225	-0.0488537	0.0107079	-0.0366706	0.00642362	0.983413	0.873907	0.882978	0.875258	|	0.0699854	0.0736273	0.0455083	0.070912	0.725878	0.114621	0.529613	0.0723785	0.0269482	0.0731162	0.0359043	0.0947898	0.393879	0.169382	0.488826	0.275681
ASB13	0.0256286	0.00258403	-0.0163825	0.0330525	0.823328	0.95566	0.933336	0.7808	0.0427558	0.00809225	-0.0180229	0.0392759	0.911516	0.989806	0.953198	0.818483	|	-0.0573803	-0.163146	-0.192272	-0.0355668	0.755682	0.0760899	0.0186833	0.763945	-0.0268858	-0.166945	-0.197487	-0.0310045	0.542144	0.152775	0.053731	0.762348
ASB14	0.0106674	0.0232709	-0.0147802	-0.0757799	0.927694	0.989233	0.967462	0.315963	-0.0189432	0.0017867	-0.006957	-0.0787915	0.96849	0.858911	0.941071	0.351426	|	-0.00318325	0.0012162	-0.046868	-0.128736	0.588075	0.744086	0.416771	0.0168239	-0.0331516	-0.0203315	-0.041271	-0.137918	0.972966	0.987079	0.417918	0.0562603
ASB16-AS1	0.00129639	0.00340338	0.0524679	-0.00225932	0.947775	0.830764	0.834002	0.834312	0.0181637	-0.0273321	0.0408852	0.0234963	0.997807	0.987534	0.820048	0.984705	|	0.0957961	0.107235	0.161015	0.067	0.177996	0.313359	0.03179	0.169014	0.112265	0.0802477	0.153154	0.0970129	0.343808	0.257098	0.0555834	0.419736
ASB2	-0.00504764	-0.0842648	0.0515581	0.189626	0.866874	0.441936	0.858884	0.285975	0.0156351	-0.0872916	0.047816	0.158654	0.969019	0.534285	0.864253	0.216949	|	-0.00792065	-0.174946	-0.0790726	0.191572	0.662783	0.0248054	0.3858	0.110759	0.0138894	-0.177987	-0.0880972	0.167593	0.845912	0.0488587	0.498671	0.131198
ASB3	-0.0758516	-0.11761	-0.0624091	-0.0205987	0.751179	0.102389	0.626382	0.481696	-0.061227	-0.125166	-0.0733487	-0.0552004	0.687327	0.238169	0.72944	0.823963	|	-0.147288	-0.192178	-0.151237	-0.0905878	0.0735538	0.00132407	0.00595483	0.0255714	-0.13194	-0.202534	-0.16409	-0.130333	0.119839	0.0114489	0.0376634	0.192071
ASB4	-0.0256938	-0.008287	-0.0598272	-0.0173781	0.792152	0.632927	0.686598	0.958953	-0.0547248	-0.0443016	-0.0543106	0.00733142	0.927452	0.954617	0.722901	0.895693	|	0.00126397	0.0282193	0.01462	-0.0140173	0.749833	0.908104	0.698181	0.87212	-0.0259283	-0.00833091	0.0247371	0.0139706	0.99202	0.720127	0.845779	0.895637
ASB6	-0.000198347	0.0462643	0.0520017	0.0698519	0.923312	0.266381	0.552933	0.177874	0.0164203	0.0637844	0.0807954	0.0881877	0.999379	0.545469	0.709089	0.233559	|	0.0467377	0.121971	0.131822	0.150332	0.19251	0.00431796	0.0015863	0.00161505	0.0708098	0.13999	0.161844	0.171504	0.502684	0.0365936	0.0219946	0.0102943
ASB7	0.0219445	-0.0267526	-0.0489288	-0.0291929	0.875804	0.570143	0.629449	0.757021	0.0202541	-0.0294125	-0.0434683	-0.0220113	0.874687	0.700467	0.678506	0.679916	|	-0.0226134	-0.081758	-0.11964	-0.104828	0.64927	0.0210582	0.0033754	0.0423686	-0.0223069	-0.0859719	-0.116167	-0.103368	0.719199	0.0712839	0.018486	0.0807974
ASB8	-0.0311141	-0.0133431	-0.0484567	-0.00289258	0.935317	0.571691	0.66043	0.957978	-0.0111974	-0.0303431	-0.0408115	-0.00433809	0.78726	0.86916	0.709425	0.973691	|	-0.105861	-0.0995884	-0.158389	-0.0820317	0.0902135	0.00997311	0.00230098	0.0807982	-0.0864228	-0.11991	-0.15603	-0.088937	0.115096	0.0840229	0.0192128	0.200107
ASCC1	0.0288912	0.0118432	-0.0493015	-0.119465	0.920725	0.942978	0.758117	0.452572	0.0183296	-0.00759362	-0.0466076	-0.0998034	0.863537	0.927236	0.78865	0.330281	|	-0.0184852	-0.00290684	-0.0527084	-0.256547	0.606531	0.649534	0.361421	0.0153262	-0.0315844	-0.0251294	-0.0503176	-0.247938	0.820619	0.968284	0.414311	0.0256773
ASCC2	0.0370604	0.0398536	0.0286518	-0.112139	0.564112	0.259071	0.628028	0.71425	0.0671041	0.077634	0.0777323	-0.0419723	0.800509	0.662477	0.886232	0.263388	|	0.0799452	0.116321	0.11798	-0.0827683	0.0356234	0.00512993	0.00688091	0.931409	0.114925	0.154184	0.171146	-0.00743572	0.213341	0.0497884	0.0904213	0.326034
ASCC3	-0.0319391	-0.0128186	0.0158129	-0.0894621	0.74056	0.613063	0.927865	0.145248	-0.0369709	-0.0289261	-0.0113174	-0.101023	0.764743	0.879201	0.911743	0.169955	|	-0.078514	-0.0505457	-0.032771	-0.103971	0.0608553	0.068076	0.123993	0.0113442	-0.0832467	-0.0678487	-0.0607906	-0.118127	0.137235	0.2528	0.488762	0.0486441
ASCL1	0.146794	0.0486704	0.0580622	0.141149	0.550793	0.915998	0.924064	0.471636	0.120155	0.0209953	0.0291186	0.0930385	0.497481	0.839441	0.852551	0.255529	|	0.206868	0.15753	0.202117	0.285899	0.0413546	0.201161	0.0896392	0.0146594	0.187592	0.132294	0.184521	0.256679	0.0774701	0.23332	0.125935	0.0235528
ASF1A	-0.0525423	-0.0895674	-0.0677018	-0.103327	0.845535	0.32139	0.740209	0.303665	-0.0399463	-0.0673072	-0.0485791	-0.0947229	0.788641	0.253013	0.709089	0.213869	|	-0.146891	-0.147301	-0.158817	-0.223507	0.0871466	0.0126302	0.0239985	0.00518552	-0.13185	-0.133375	-0.138972	-0.215404	0.138207	0.0193006	0.032778	0.00948079
ASH1L	0.00264187	0.000275271	0.0375449	0.0236013	0.933463	0.730871	0.977013	0.936057	-0.0121426	-0.0179938	0.00383708	0.00562573	0.988581	0.997349	0.752075	0.688252	|	-0.0185055	-0.0498124	-0.022256	-0.00150575	0.374015	0.0481508	0.144754	0.604884	-0.0387385	-0.0682551	-0.0585446	-0.0214414	0.759884	0.250032	0.672574	0.978762
ASH1L-AS1	0.0327618	-0.00337065	-0.0094397	-0.0655869	0.608579	0.818492	0.934712	0.431091	0.0682221	0.0235786	0.0146023	-0.0637687	0.861386	0.983531	0.965558	0.407573	|	0.0501556	0.0252318	-0.0123586	-0.0433287	0.0976616	0.35565	0.853928	0.497946	0.088747	0.0516857	0.0109538	-0.0416957	0.487475	0.719268	0.858102	0.532462
ASH2L	-0.0407864	-0.0761057	-0.0495229	-0.0742752	0.997405	0.384395	0.718683	0.435933	-0.000912938	-0.0555475	-0.0507335	-0.0795415	0.830108	0.314226	0.780595	0.474701	|	-0.161892	-0.196299	-0.210083	-0.0996271	0.110827	0.00461418	0.00329986	0.125078	-0.125524	-0.17809	-0.216349	-0.110578	0.10952	0.0126896	0.0205094	0.24159
ASIC1	0.0316364	0.0911876	0.0875195	0.0841595	0.875509	0.221714	0.646484	0.66261	0.0359506	0.0929651	0.0669702	0.0518291	0.895514	0.36696	0.655702	0.422972	|	0.116545	0.157616	0.185745	0.22266	0.124423	0.00549926	0.00537459	0.0247167	0.1239	0.163479	0.168233	0.204211	0.231266	0.0321581	0.0189552	0.0280309
ASIC2	-0.134883	-0.135748	-0.0493393	0.38575	0.713352	0.192644	0.644812	0.297589	-0.0901383	-0.132092	-0.0852587	0.27249	0.566599	0.28257	0.80911	0.139847	|	-0.246367	-0.155631	-0.191297	0.321806	0.0473259	0.028707	0.00573511	0.236688	-0.203959	-0.16304	-0.233444	0.22749	0.0749878	0.0780442	0.0469577	0.151174
ASIC3	-0.0136749	0.0504549	0.0606818	-0.100407	0.990061	0.588574	0.725519	0.547526	0.00356044	0.0543592	0.063064	-0.0733895	0.960976	0.722253	0.799046	0.417921	|	0.0466199	0.103884	0.129133	-0.0307035	0.406457	0.0927068	0.0629837	0.966008	0.0587523	0.115724	0.129871	-0.00434383	0.616527	0.247043	0.141596	0.806999
ASIC4	-0.011387	4.45549e-05	0.0503997	0.036161	0.860068	0.839114	0.757682	0.433463	0.0384857	0.0232935	0.059655	0.0997394	0.970235	0.999839	0.836247	0.787839	|	0.0370697	0.0526102	0.143733	0.0881293	0.222887	0.20921	0.0365591	0.104988	0.0896561	0.0770499	0.159713	0.145619	0.704716	0.49467	0.113892	0.380748
ASL	0.0152687	-0.00743813	-0.0949281	-0.036154	0.77569	0.699674	0.881184	0.946967	0.0727848	0.0510902	-0.0433467	0.00957745	0.971547	0.972313	0.7537	0.744659	|	-0.0643663	-0.0821403	-0.106729	-0.0783919	0.979461	0.773827	0.571685	0.695417	-0.00298234	-0.0276142	-0.0565525	-0.0344587	0.610047	0.402484	0.31902	0.354509
ASLP1	-0.0063223	0.00638672	-0.0237201	0.00316188	0.989159	0.973311	0.982171	0.910978	0.00317776	-0.00336382	0.00421188	0.00920121	0.975465	0.959595	0.877429	0.971662	|	0.103333	0.120936	0.128267	0.123375	0.108819	0.0675793	0.0152953	0.0236074	0.115422	0.113687	0.161252	0.138783	0.255957	0.127383	0.0933684	0.0731356
ASMTL	-0.148246	-0.0677927	-0.121371	-0.158817	0.930507	0.906529	0.918028	0.718853	-0.034535	-0.0227095	-0.0329074	-0.0578814	0.582507	0.727324	0.709089	0.232896	|	-0.295418	-0.169984	-0.285968	-0.220375	0.166565	0.203741	0.0622111	0.255522	-0.174061	-0.128924	-0.200756	-0.120479	0.0703436	0.134759	0.0247416	0.0470392
ASMTL-AS1	0.0270182	0.0686358	0.060466	0.0245427	0.923312	0.398791	0.674021	0.498463	0.0238916	0.0870193	0.0833889	0.0584286	0.911309	0.612054	0.806915	0.799455	|	0.232652	0.295747	0.340306	0.280054	0.055037	0.00452826	0.00198842	0.002869	0.231048	0.32486	0.370025	0.330802	0.122059	0.0259548	0.0194876	0.0199362
ASNA1	-0.0158	0.0159596	0.0486581	0.0998307	0.874024	0.687105	0.852218	0.5219	0.0308026	0.0371187	0.0323636	0.0629822	0.949494	0.906076	0.806255	0.296644	|	-0.197004	-0.202766	-0.214689	-0.0769285	0.152367	0.0617493	0.0209324	0.18158	-0.151416	-0.18954	-0.238567	-0.128243	0.144468	0.104799	0.086091	0.496728
ASNS	-0.0758221	-0.132502	-0.10333	0.205588	0.81266	0.505132	0.707704	0.381103	-0.0637974	-0.0816572	-0.0824114	0.162928	0.774117	0.38605	0.726576	0.264393	|	-0.291981	-0.339313	-0.392138	0.0262384	0.0404438	0.0106705	0.00370629	0.830627	-0.293052	-0.314969	-0.408553	-0.0379005	0.0904317	0.0240965	0.0200301	0.899011
ASNSD1	-0.00180203	-0.0271594	-0.0451367	0.00037053	0.962118	0.546084	0.625593	0.813887	-0.0129184	-0.0518462	-0.0851907	-0.021338	0.995927	0.843945	0.816904	0.997566	|	-0.133062	-0.1676	-0.236319	-0.144561	0.0994508	0.00925682	0.00224242	0.0168921	-0.144375	-0.198794	-0.272946	-0.177642	0.22769	0.0687267	0.0230921	0.0852816
ASPA	0.0173428	0.140799	-0.253123	-0.633974	0.977578	0.692765	0.809315	0.186257	-0.0196142	0.106175	-0.128235	-0.480448	0.978487	0.664968	0.709949	0.0869439	|	-0.0423949	0.130712	-0.261657	-0.680917	0.654823	0.599796	0.473916	0.0228501	-0.0696072	0.0902158	-0.136827	-0.573576	0.833496	0.509614	0.244015	0.0202341
ASPDH	-0.00160815	0.175665	0.206155	0.131056	0.975523	0.218605	0.599799	0.658963	-0.0183123	0.19656	0.180609	0.0892243	0.998293	0.382929	0.655702	0.499449	|	-0.0520179	0.103988	0.134673	0.190129	0.641039	0.298756	0.384907	0.268775	-0.0622645	0.122152	0.109545	0.149647	0.753166	0.467039	0.380444	0.225336
ASPH	-0.0405401	-0.166982	-0.106183	0.00861876	0.813749	0.0848668	0.565573	0.582067	-0.0490302	-0.156424	-0.109598	-0.0612452	0.856702	0.140135	0.600576	0.944999	|	-0.128166	-0.215334	-0.16298	-0.0287414	0.0763176	0.00112051	0.00648824	0.182041	-0.139363	-0.208699	-0.164192	-0.101162	0.182682	0.00718688	0.020417	0.749694
ASPHD1	-0.149757	0.0926784	-0.00217381	-0.191725	0.625617	0.336188	0.930471	0.282266	-0.117169	0.137183	0.0287042	-0.151767	0.538884	0.668056	0.996845	0.199683	|	-0.104291	0.144774	0.0560959	-0.0262047	0.565266	0.045618	0.373076	0.831282	-0.0628689	0.191096	0.0900455	0.0299277	0.402839	0.249762	0.679841	0.877731
ASPHD2	-0.0721707	0.0514375	0.179357	0.33017	0.910197	0.922424	0.582821	0.272317	-0.0313173	0.0154114	0.134454	0.221835	0.741671	0.744873	0.600576	0.119796	|	-0.131338	-0.0279415	0.0754452	0.334633	0.2599	0.545137	0.807472	0.124978	-0.0945983	-0.0531538	0.0252531	0.220042	0.193898	0.796512	0.493656	0.0477291
ASPRV1	0.0367762	0.0732691	0.0539724	-0.10023	0.792152	0.685576	0.768432	0.525448	0.0434756	0.0439641	0.060413	-0.0731356	0.812431	0.512194	0.829664	0.383735	|	0.126226	0.19292	0.146716	-0.0697269	0.0540615	0.028811	0.0399667	0.648928	0.136656	0.166096	0.152907	-0.0402569	0.144424	0.0399068	0.113421	0.486585
ASPSCR1	0.0245154	0.123688	0.0725704	-0.00978797	0.870763	0.160776	0.646484	0.793671	0.0446517	0.158943	0.091103	0.037699	0.943754	0.403461	0.767164	0.952969	|	0.0135042	0.11422	0.0766674	0.00220474	0.646605	0.0539795	0.176627	0.575153	0.0428005	0.148085	0.0977156	0.0538161	0.914087	0.229267	0.376724	0.986848
ASRGL1	-0.053194	-0.0689139	-0.00517326	0.103164	0.920181	0.788831	0.914277	0.55147	-0.0275167	-0.0296919	0.0250309	0.0674454	0.837779	0.585258	0.985243	0.284162	|	-0.106988	-0.0204875	0.0622063	0.135585	0.356993	0.876179	0.263497	0.185983	-0.0748862	0.012848	0.087839	0.104554	0.298971	0.839291	0.476023	0.0945179
ASS1	0.0573604	-0.162702	-0.0322981	-0.0638657	0.70304	0.519716	0.918028	0.864922	0.0960475	-0.0957962	-0.0281284	-0.0280308	0.851208	0.358928	0.928929	0.663536	|	-0.0838242	-0.32912	-0.31395	-0.172495	0.755431	0.0163618	0.00990438	0.174855	-0.0409885	-0.275436	-0.315114	-0.139672	0.579089	0.0253245	0.041476	0.160253
ASS1P10	-0.0998121	-0.00292772	0.0674795	0.122637	0.891814	0.877672	0.798389	0.278917	-0.0576233	-0.0173534	0.0515451	0.105967	0.802598	0.988089	0.783961	0.198585	|	-0.118313	-0.062894	-0.0159199	0.110671	0.505695	0.214728	0.665487	0.203464	-0.0879607	-0.0762609	-0.0352685	0.0900334	0.468217	0.435373	0.880645	0.157306
ASTE1	-0.0346153	0.022695	-0.0124836	-0.0538084	0.977602	0.864352	0.885028	0.677588	-0.00755612	0.017938	0.0229865	-0.0383811	0.83792	0.855007	0.955837	0.535183	|	-0.089202	-0.0110833	-0.0708171	-0.126841	0.361911	0.786323	0.537505	0.0720607	-0.056511	-0.017023	-0.0356784	-0.115029	0.198243	0.880843	0.260948	0.084444
ASTN1	-0.0923076	-0.0473169	0.000946298	0.345534	0.633621	0.434972	0.987048	0.22688	-0.0922076	-0.0528406	-0.00287261	0.245488	0.629963	0.585283	0.996845	0.0955913	|	-0.149072	-0.106202	-0.0748771	0.336581	0.0661324	0.0281698	0.101168	0.0903762	-0.149967	-0.105701	-0.081507	0.241491	0.115338	0.0639468	0.202973	0.0418679
ASTN2	-0.0220535	-0.041387	-0.0273003	-0.0323533	0.87565	0.607174	0.804072	0.674822	-0.025394	-0.032345	-0.0328764	-0.0300173	0.902328	0.577501	0.868085	0.646929	|	-0.00415718	-0.0291472	-0.0215768	-0.0314127	0.835143	0.653523	0.540814	0.520302	-0.0121803	-0.0220631	-0.0305463	-0.0327971	0.958351	0.618773	0.728772	0.614992
ASUN	0.0412213	0.0193279	-0.0107014	-0.0758446	0.883734	0.863054	0.9652	0.628722	0.0265964	0.0173488	-0.00935837	-0.0710984	0.78907	0.882477	0.965856	0.574341	|	0.0131163	0.00664006	-0.0239096	-0.203695	0.94804	0.956532	0.743811	0.0479682	-0.00452952	0.00334596	-0.0223616	-0.207242	0.870425	0.930543	0.75351	0.0819294
ASXL1	0.107664	0.0509705	0.0458438	0.000702341	0.20689	0.279267	0.604374	0.781602	0.091942	0.0418837	0.0425069	0.0223541	0.250113	0.305183	0.663606	0.994294	|	0.131398	0.0701814	0.0738667	0.00378935	0.0103467	0.0201108	0.0127958	0.641797	0.118023	0.0614875	0.0713659	0.0253071	0.0381381	0.0330186	0.0430288	0.958594
ASXL2	0.157604	0.0128802	0.0328581	0.0485347	0.345817	0.994333	0.922248	0.838214	0.109418	0.000645236	0.014474	0.0198007	0.250113	0.897997	0.823477	0.582693	|	0.175276	0.106889	0.153847	0.0990773	0.0294373	0.0735876	0.0168983	0.213015	0.129856	0.0970592	0.140734	0.0754033	0.0458311	0.0961493	0.0323615	0.15633
ASXL3	-0.0162792	-0.0612831	0.0733502	0.11228	0.931033	0.234285	0.723294	0.293197	-0.0187259	-0.0685658	0.0398549	0.086343	0.94534	0.434682	0.652224	0.16484	|	0.0126305	-0.0594102	0.07737	0.154409	0.905195	0.162221	0.355823	0.0255725	0.0086254	-0.061758	0.0413925	0.130403	0.88227	0.284756	0.134003	0.0214404
ATAD1	-0.045299	-0.0638254	-0.0612073	-0.0267871	0.79639	0.453385	0.699617	0.812823	-0.0467932	-0.0579742	-0.0599623	-0.0252295	0.820232	0.511471	0.760303	0.806598	|	-0.246748	-0.296547	-0.349749	-0.233331	0.0337639	0.00452563	0.00188511	0.0111069	-0.253325	-0.297352	-0.358087	-0.24741	0.0964876	0.0212716	0.0149561	0.0347219
ATAD2	0.0216088	-0.0875888	0.00343442	0.110018	0.965395	0.394886	0.962347	0.502789	0.0101165	-0.0852548	0.0114457	0.0816957	0.908872	0.454796	0.99067	0.369535	|	-0.013561	-0.16173	-0.0783428	0.129826	0.650625	0.0187706	0.33837	0.228363	-0.0279864	-0.163375	-0.0737804	0.102695	0.866271	0.0368665	0.359379	0.193344
ATAD2B	0.0513698	-0.0334046	-0.0100942	-0.124964	0.464119	0.853935	0.991324	0.357381	0.0541425	-0.0130935	0.00141928	-0.0866626	0.573918	0.671433	0.952678	0.184822	|	0.0665007	0.0055026	0.053022	-0.131126	0.0388296	0.594671	0.111617	0.177432	0.073314	0.0235213	0.0682487	-0.0905413	0.128421	0.927765	0.30893	0.0878725
ATAD3A	-0.0159576	0.132109	-0.0142615	0.00248508	0.827208	0.153238	0.831023	0.685653	0.0670337	0.190851	0.0614035	0.0601102	0.972759	0.449361	0.973174	0.989073	|	-0.0537075	0.125454	-0.0333546	0.0310979	0.758593	0.0440681	0.686413	0.362924	0.035124	0.182209	0.0421952	0.0900173	0.690209	0.260443	0.790176	0.811006
ATAD3B	-0.0412027	0.0496682	0.0372226	-0.00561879	0.990343	0.578461	0.721274	0.757438	-0.00529754	0.0828014	0.0937933	0.0478453	0.908541	0.826434	0.927794	0.976049	|	0.023201	0.0985284	0.125824	0.0694401	0.59119	0.14395	0.0662572	0.211302	0.0587117	0.137417	0.181682	0.126428	0.881768	0.422469	0.316038	0.600662
ATAD3C	0.0831565	0.0816783	-0.0133685	-0.00800155	0.773775	0.407723	0.865542	0.965528	0.054229	0.067104	-0.0289321	-0.00778634	0.664759	0.426139	0.959002	0.960027	|	0.169966	0.178213	0.110952	0.0848036	0.0599549	0.00894018	0.161428	0.395524	0.140203	0.166706	0.0972186	0.0882073	0.0848333	0.0224238	0.177169	0.443206
ATAD5	-0.0711739	-0.0212706	-0.0326713	-0.0552029	0.756171	0.736981	0.982186	0.984782	-0.046893	-0.026897	-0.0044927	0.00180815	0.61742	0.847315	0.846341	0.422972	|	-0.0384805	0.018146	0.0220828	-0.0485487	0.815666	0.776242	0.36619	0.904135	-0.0146208	0.0161628	0.0495062	0.00698973	0.595914	0.795174	0.740883	0.403573
ATAT1	0.0301827	0.0332032	0.0169839	-0.0814017	0.878484	0.79734	0.947388	0.282938	0.0262525	0.0238118	0.010452	-0.0897927	0.84992	0.779491	0.93241	0.339779	|	0.0501103	0.0823249	0.0975883	-0.0431366	0.400876	0.151525	0.0658627	0.474934	0.0452675	0.0764587	0.0940753	-0.0468168	0.415833	0.225165	0.12783	0.579542
ATCAY	-0.105668	-0.0599713	-0.0323096	0.290405	0.481231	0.442139	0.663542	0.39788	-0.0815554	-0.0552405	-0.062923	0.19669	0.432183	0.44116	0.855735	0.214769	|	-0.113736	-0.100757	-0.0819555	0.351582	0.0698712	0.0567484	0.0366664	0.101317	-0.093649	-0.0956606	-0.112999	0.269198	0.0878245	0.0728879	0.196356	0.0719626
ATE1	-0.0893132	-0.0639303	-0.0573736	-0.0996994	0.503911	0.297473	0.506665	0.100864	-0.073089	-0.0585015	-0.0832634	-0.101323	0.452694	0.337453	0.663606	0.0928174	|	-0.193376	-0.189518	-0.224467	-0.216489	0.0198525	0.00313491	0.00102502	0.000521345	-0.176396	-0.188139	-0.255347	-0.227802	0.0566567	0.0138067	0.0121664	0.00220367
ATE1-AS1	0.102014	0.10625	0.0390164	-0.105327	0.883867	0.567973	0.865202	0.910968	0.090632	0.135894	0.0744807	-0.0417506	0.881256	0.767733	0.953848	0.74826	|	0.173224	0.292548	0.220618	0.0148753	0.356251	0.0457606	0.0779445	0.700417	0.17838	0.317143	0.261066	0.0883387	0.491581	0.134581	0.220449	0.959942
ATF1	0.0226747	-0.0279572	0.0280528	-0.0150083	0.975523	0.849206	0.897761	0.877353	0.0121859	-0.0237241	0.025355	-0.0178711	0.943412	0.850967	0.912017	0.886858	|	0.0533934	0.0048683	0.0648004	0.00456503	0.598675	0.93363	0.324463	0.994204	0.0462786	0.00657339	0.0659093	0.000553426	0.603789	0.958838	0.425247	0.958594
ATF1P1	0.0116037	0.011719	-0.00589911	-0.0386462	0.990061	0.798388	0.930471	0.662711	0.00462105	0.0349923	0.0214369	-0.0480849	0.975005	0.954507	0.986345	0.737488	|	0.064293	0.0761118	0.0444586	-0.00726127	0.529245	0.184526	0.341267	0.884746	0.0570402	0.106734	0.0723406	-0.0123945	0.569853	0.46756	0.648544	0.946177
ATF2	-0.0455961	-0.0325058	0.0165115	0.0765595	0.82777	0.533699	0.930471	0.787308	-0.0394995	-0.0472298	-0.0142879	0.0274662	0.799465	0.7676	0.931883	0.402184	|	-0.151865	-0.17666	-0.165067	-0.0340916	0.0565703	0.00777668	0.00858609	0.216675	-0.152243	-0.193055	-0.203688	-0.096009	0.134169	0.040795	0.060511	0.723493
ATF3	0.0869461	-0.131155	0.18056	-0.0872824	0.857612	0.828908	0.827484	0.898684	0.140887	-0.0725026	0.146893	-0.0727532	0.926029	0.72583	0.825057	0.873844	|	0.0200888	-0.1431	0.165999	-0.327963	0.756439	0.659316	0.538313	0.36108	0.0853324	-0.0840621	0.146433	-0.301109	0.957686	0.508828	0.567559	0.397232
ATF4	0.0842306	-0.0339873	0.107087	-0.0150651	0.814407	0.869416	0.686593	0.967894	0.0749696	0.0278272	0.100851	-0.00974684	0.787008	0.861954	0.73705	0.948222	|	0.0400047	-0.0696014	0.0638712	-0.0822204	0.75677	0.883608	0.55283	0.589389	0.0371241	-0.0158467	0.0605041	-0.074795	0.781423	0.537396	0.606476	0.610381
ATF5	-0.0532235	0.091327	0.0128878	-0.0254904	0.995123	0.259584	0.804305	0.794535	-0.00228287	0.0972256	0.0446799	-0.0309574	0.831221	0.358827	0.953711	0.838965	|	-0.036154	0.122509	0.042992	0.00978375	0.840226	0.0245283	0.217201	0.930521	0.0190131	0.130937	0.0775547	0.0074451	0.729285	0.0573452	0.480624	0.927298
ATF6	0.0164192	-0.0237148	-0.0199071	-0.0122818	0.928125	0.778738	0.790046	0.73708	0.0148547	-0.019864	-0.033695	-0.0282128	0.90653	0.79062	0.886801	0.891871	|	-0.0659934	-0.0857369	-0.0850059	-0.114458	0.276981	0.0574795	0.038103	0.0302292	-0.0653207	-0.0844598	-0.0971828	-0.136654	0.366101	0.133212	0.110164	0.12861
ATF6B	0.0262642	0.0677633	0.0168555	-0.0159624	0.885742	0.396142	0.828996	0.804518	0.0276233	0.0598504	0.031725	-0.0177733	0.885208	0.482474	0.937654	0.830828	|	0.04149	0.124632	0.0712864	0.0311747	0.474964	0.0192061	0.086035	0.513271	0.0424704	0.12052	0.0870221	0.0327204	0.535468	0.0573452	0.276589	0.60547
ATF7	0.103256	0.00852846	-0.0137547	-0.126822	0.573457	0.949681	0.92317	0.545093	0.0751199	-0.00737124	-0.0209226	-0.101616	0.493541	0.953335	0.964616	0.455656	|	0.219257	0.153378	0.185883	-0.1238	0.0230137	0.0741407	0.0414071	0.417062	0.192243	0.138658	0.18647	-0.0974662	0.0580774	0.0942884	0.106792	0.379449
ATF7IP	0.047089	-0.0361013	-0.043369	-0.122433	0.764061	0.711711	0.954833	0.56435	0.0463822	-0.033257	-0.0117282	-0.0604859	0.772691	0.750716	0.811439	0.18145	|	0.0598152	0.00528439	-0.0113613	-0.124184	0.240859	0.988309	0.809399	0.42724	0.0636707	0.00102862	0.016886	-0.0593999	0.373216	0.947259	0.885177	0.0979954
ATF7IP2	-0.166651	-0.147798	-0.0151729	0.161092	0.289947	0.0848668	0.797853	0.640825	-0.166921	-0.162393	-0.0493385	0.0706354	0.442009	0.184629	0.962469	0.26171	|	-0.185942	-0.195327	-0.0827168	0.217064	0.0271881	0.00112051	0.0742003	0.212475	-0.183118	-0.210334	-0.119597	0.127408	0.088336	0.0105652	0.326514	0.0698582
ATG10	0.0764557	0.0658101	-0.0693197	-0.0462925	0.5263	0.259524	0.858023	0.935186	0.10518	0.101615	-0.0371215	-0.0118002	0.693346	0.610984	0.755887	0.688015	|	0.0678885	0.0112343	-0.0950113	-0.0652491	0.201544	0.509235	0.35261	0.760785	0.091653	0.0465567	-0.0645989	-0.0269433	0.44393	0.907049	0.219145	0.478154
ATG101	-0.0551509	0.124165	0.0872761	0.0460686	0.914373	0.377262	0.803319	0.740162	-0.0358108	0.0859456	0.0498459	0.0422019	0.857952	0.305183	0.683799	0.732663	|	-0.158709	-0.00120098	-0.060174	-0.0497627	0.190995	0.618067	0.275068	0.509849	-0.13559	-0.0464934	-0.0942999	-0.0622292	0.222243	0.991534	0.558279	0.674851
ATG12	-0.0185571	-0.0431131	-0.0589095	-0.0786544	0.928125	0.541987	0.579724	0.16855	-0.0185529	-0.0452141	-0.0742125	-0.0883999	0.93796	0.659406	0.707885	0.196146	|	-0.11286	-0.136484	-0.189066	-0.208928	0.109559	0.0134731	0.00132826	0.000749313	-0.113439	-0.141713	-0.208773	-0.230454	0.224051	0.0470269	0.0149561	0.00447712
ATG12P1	-0.024213	0.0830032	0.0594836	-0.0944519	0.970138	0.755923	0.892768	0.380619	-0.0176411	0.0464212	0.0379373	-0.132323	0.955953	0.630891	0.857021	0.54747	|	0.0405653	0.185442	0.211125	-0.0502937	0.690205	0.0944446	0.0486082	0.433936	0.0479113	0.151375	0.194672	-0.0893074	0.794097	0.0924117	0.0919552	0.724983
ATG12P2	-0.0328252	-0.0417754	-0.0112131	-0.0254084	0.795612	0.644375	0.89611	0.785152	-0.0332667	-0.0347131	-0.0203427	-0.0239597	0.799465	0.65924	0.961009	0.777754	|	0.0646939	0.0571842	0.129173	0.0527932	0.327206	0.258735	0.0649841	0.37308	0.0651192	0.069848	0.122605	0.0571684	0.415002	0.45495	0.10258	0.487609
ATG13	-0.0197056	-0.0294231	-0.0483582	-0.0949019	0.855199	0.494465	0.592267	0.209096	-0.0216512	-0.0359079	-0.0517443	-0.0830115	0.877327	0.656354	0.66771	0.155534	|	-0.0609847	-0.0468651	-0.102598	-0.172008	0.132879	0.0991007	0.00342455	0.00244229	-0.0607334	-0.0560488	-0.107394	-0.163958	0.213489	0.225843	0.0197151	0.00679808
ATG14	-0.0389745	-0.0266176	-0.123343	-0.17715	0.947369	0.857688	0.547986	0.317624	-0.0135243	-0.0134287	-0.101986	-0.119477	0.818034	0.759767	0.600576	0.144848	|	-0.0705994	-0.0847529	-0.146258	-0.21164	0.395352	0.0856647	0.0107482	0.0573827	-0.0491497	-0.074736	-0.129173	-0.159838	0.311586	0.116502	0.028382	0.0316719
ATG16L1	-0.0679732	-0.111098	0.0275541	0.00814258	0.629641	0.22714	0.978802	0.862239	-0.0529859	-0.115324	0.00375684	-0.0228248	0.542762	0.337338	0.828757	0.952781	|	-0.144471	-0.1535	-0.17374	-0.0223273	0.0279491	0.0270509	0.00858609	0.505408	-0.135079	-0.150148	-0.207153	-0.0540172	0.0703436	0.057947	0.0559147	0.826548
ATG16L2	0.193252	0.164714	0.127841	0.105897	0.283215	0.118371	0.506665	0.341834	0.170586	0.127063	0.131086	0.10671	0.301815	0.154968	0.600576	0.378616	|	0.299495	0.256945	0.24029	0.209456	0.0106354	0.0015516	0.00108263	0.0112592	0.280722	0.221093	0.247513	0.215719	0.0423848	0.00851563	0.0121664	0.0438138
ATG2A	0.0608739	0.0550496	0.0320912	-0.0212555	0.61013	0.483446	0.767567	0.90166	0.102248	0.0753839	0.0599873	0.0157669	0.804077	0.737042	0.916011	0.858648	|	0.1145	0.139414	0.142696	0.0488542	0.0589004	0.0286235	0.0233757	0.221804	0.157436	0.161976	0.174344	0.0917981	0.256692	0.14237	0.131961	0.599855
ATG2B	0.0383054	-0.0317516	0.00571221	-0.0289896	0.978498	0.334495	0.71425	0.33493	-0.00527531	-0.05445	-0.0348619	-0.0839464	0.764902	0.713368	0.969402	0.758561	|	-0.058782	-0.137056	-0.170327	-0.0794927	0.0937973	0.00516702	0.00237122	0.0370232	-0.108903	-0.172704	-0.219212	-0.129889	0.450851	0.0519033	0.0344739	0.263455
ATG3	-0.0348556	-0.0549863	-0.103681	-0.243529	0.965706	0.749294	0.691896	0.20877	-0.0109283	-0.0292073	-0.0648084	-0.193313	0.860032	0.592112	0.645348	0.107818	|	-0.192145	-0.230104	-0.322302	-0.48412	0.0766605	0.0129518	0.0025178	0.00142988	-0.167499	-0.212714	-0.287856	-0.449447	0.11896	0.0290677	0.0121664	0.00321223
ATG4A	0.0201338	-0.0361269	0.0239135	-0.0371773	0.950508	0.61196	0.802521	0.40694	0.0111226	-0.0414165	0.0325483	-0.0568792	0.902328	0.754704	0.886832	0.592051	|	-0.0323799	-0.0624785	-0.0315553	-0.114482	0.410666	0.173712	0.64588	0.00977686	-0.0460736	-0.068218	-0.0244903	-0.14003	0.648756	0.316903	0.619688	0.0468054
ATG4B	0.0236846	0.15417	0.111164	0.120209	0.916057	0.167552	0.618554	0.359496	0.0272314	0.120154	0.089472	0.0960562	0.934689	0.201112	0.655702	0.274226	|	0.0664162	0.18277	0.155994	0.181131	0.361783	0.0118791	0.0337666	0.0442832	0.0698729	0.152152	0.133791	0.155341	0.496151	0.0210405	0.0557948	0.0582856
ATG4C	0.0591835	0.115548	-0.0712328	-0.300079	0.938214	0.42215	0.829902	0.221898	0.0226045	0.0836268	-0.0484497	-0.252664	0.803873	0.347478	0.798186	0.129608	|	0.039255	0.0920992	-0.089859	-0.336997	0.928198	0.44692	0.40201	0.0491832	0.00871513	0.056341	-0.0655131	-0.285508	0.716135	0.266627	0.355477	0.0394059
ATG4D	-0.0566024	0.183047	0.0205619	0.107403	0.917699	0.103682	0.795268	0.317652	-0.0288727	0.185377	0.0559766	0.110943	0.813834	0.234135	0.952535	0.368334	|	-0.0384952	0.152015	0.0177236	0.140826	0.970474	0.0445472	0.477703	0.062579	-0.00368769	0.153939	0.0554976	0.145476	0.717873	0.111315	0.868175	0.144106
ATG5	-0.024386	-0.0565157	0.00439269	-0.042625	0.824298	0.423813	0.721587	0.474389	-0.0400506	-0.0610589	-0.0430354	-0.0594628	0.906729	0.572273	0.982556	0.647074	|	-0.161575	-0.223853	-0.213193	-0.160564	0.045276	0.00462427	0.00204429	0.00804671	-0.174676	-0.234112	-0.267266	-0.189185	0.143512	0.0261628	0.0366749	0.0449943
ATG7	0.0166386	-0.0558926	-0.0333672	0.0649466	0.983403	0.429029	0.700748	0.470851	0.00397768	-0.0450066	-0.03162	0.0459036	0.90347	0.394698	0.75149	0.337703	|	-0.0457535	-0.116682	-0.127767	0.00546135	0.251639	0.0120003	0.00345361	0.771057	-0.0553744	-0.108891	-0.127514	-0.0164472	0.453556	0.0254027	0.0191491	0.943624
ATG9A	0.000688243	0.0668702	0.010247	0.0929592	0.943259	0.273169	0.904461	0.433511	0.0143284	0.0654567	0.0182873	0.0660445	0.998293	0.396701	0.961877	0.234367	|	-0.024335	0.059081	-0.00383102	0.101235	0.905187	0.150909	0.955653	0.229267	-0.00762879	0.0595707	0.00313072	0.0724001	0.73171	0.252776	0.956182	0.115652
ATHL1	0.198842	0.0351702	0.00551153	-0.115866	0.456119	0.965018	0.87112	0.60517	0.166663	0.00712532	0.0425219	-0.0780921	0.450125	0.84376	0.989263	0.412282	|	0.267025	0.162164	0.17294	0.0302224	0.0294243	0.128951	0.0291607	0.528835	0.244454	0.133584	0.218989	0.0777852	0.0694523	0.117745	0.134021	0.840756
ATIC	-0.00776485	0.0388203	0.0507112	0.0601415	0.982633	0.54015	0.651525	0.656612	-0.00570559	0.0506797	0.0693669	0.0329354	0.975367	0.747864	0.78622	0.402514	|	-0.0205533	0.0490418	0.080042	0.0660473	0.666965	0.230534	0.0785484	0.459311	-0.0256688	0.0630266	0.0973445	0.0377617	0.803267	0.473068	0.230608	0.260256
ATL1	-0.133387	-0.136113	-0.00767775	0.0397777	0.6078	0.437861	0.83522	0.941135	-0.102939	-0.095006	-0.0368081	0.0135105	0.538102	0.386352	0.975601	0.814858	|	-0.406306	-0.414282	-0.494262	-0.258732	0.0242016	0.00703751	0.00270683	0.0341337	-0.390449	-0.407552	-0.545152	-0.314312	0.0694523	0.0271161	0.0234814	0.122254
ATL2	-0.0313175	-0.0902354	0.023555	0.176974	0.861251	0.0957189	0.936161	0.476964	-0.0284184	-0.110761	-0.0135492	0.102334	0.85076	0.2774	0.903401	0.2166	|	-0.105117	-0.207201	-0.129992	0.146651	0.085883	0.00112051	0.0128637	0.533765	-0.108468	-0.230991	-0.172303	0.0677125	0.180691	0.0102948	0.104909	0.217376
ATL3	0.0190844	-0.0566538	-0.0998433	-0.199002	0.933463	0.600155	0.651844	0.269926	0.0192601	-0.0554896	-0.0770972	-0.165826	0.938757	0.696714	0.663197	0.17881	|	0.0499838	-0.00239901	0.002445	-0.243095	0.385709	0.928247	0.697838	0.048512	0.0616497	0.00816502	0.0329089	-0.208415	0.565121	0.982483	0.982991	0.0467006
ATM	0.0642305	0.0635337	-0.00492679	-0.131369	0.888535	0.646287	0.933343	0.493155	0.0271871	0.0422427	-0.0159658	-0.120519	0.705755	0.5699	0.985243	0.454146	|	0.0715624	0.0735537	0.0109728	-0.206402	0.566443	0.370656	0.988713	0.100539	0.0346737	0.0514784	0.00093754	-0.202247	0.330418	0.282537	0.895391	0.147661
ATMIN	-0.00310776	-0.00854024	-0.0109181	0.0252085	0.995204	0.769399	0.691896	0.940084	-0.00140219	-0.022739	-0.0420561	0.00957677	0.989167	0.938617	0.952535	0.840577	|	-0.145983	-0.150998	-0.18906	-0.104101	0.0881435	0.0145575	0.00195115	0.128105	-0.143745	-0.172562	-0.224684	-0.127988	0.176314	0.0806592	0.0303712	0.310754
ATN1	0.139421	0.18098	0.131862	0.176056	0.575352	0.183733	0.577049	0.163463	0.142731	0.168385	0.15031	0.187597	0.634453	0.299897	0.67313	0.190628	|	0.388102	0.502225	0.560131	0.553334	0.0252126	0.00210332	0.00124577	0.000715423	0.399043	0.506068	0.588333	0.590761	0.0789756	0.0156826	0.0141127	0.00491762
ATOH8	0.0408584	0.211137	0.0959584	-0.149342	0.977989	0.266381	0.72594	0.460627	0.0150852	0.179175	0.0930094	-0.114152	0.927903	0.288105	0.752677	0.348847	|	0.203234	0.311662	0.376972	0.0438224	0.164094	0.0168654	0.00602367	0.482779	0.188991	0.285187	0.370419	0.099489	0.226713	0.0308418	0.0194876	0.805106
ATOX1	-0.0776535	-0.0008311	-0.091773	-0.237846	0.933177	0.989387	0.801168	0.217728	-0.0221129	0.00220761	-0.0518199	-0.162775	0.72113	0.996569	0.698536	0.0884108	|	-0.189737	-0.114363	-0.259359	-0.406832	0.132828	0.171374	0.0113199	0.00212538	-0.134828	-0.115419	-0.22169	-0.341556	0.110363	0.231495	0.0188798	0.00322361
ATP10A	0.154077	0.10882	0.0997309	0.159183	0.697028	0.654724	0.854958	0.371521	0.106402	0.0694352	0.0617301	0.173806	0.560778	0.582981	0.808028	0.411856	|	0.248071	0.253201	0.208383	0.236489	0.06016	0.0466375	0.088099	0.0551357	0.226295	0.235453	0.232665	0.261669	0.100945	0.0870697	0.201106	0.126188
ATP10B	-0.044607	0.0465271	-0.157989	-0.440769	0.860068	0.925547	0.770175	0.234707	-0.055613	0.0178079	-0.0906229	-0.312221	0.899181	0.832473	0.67313	0.0978644	|	-0.0867629	0.0896037	-0.108619	-0.601812	0.388463	0.580661	0.779694	0.0115098	-0.0888493	0.0561059	-0.0354617	-0.478098	0.49874	0.441607	0.415468	0.00785665
ATP10D	0.0756268	-0.00133538	0.0288697	0.0354099	0.51654	0.752173	0.898222	0.734041	0.0619923	-0.0251828	0.0189739	0.0336958	0.490021	0.991735	0.873979	0.709169	|	0.11288	0.0601829	0.116629	0.0757258	0.0293407	0.431094	0.0395396	0.223651	0.101804	0.0440354	0.119066	0.0786973	0.0661824	0.38041	0.0969885	0.292121
ATP11A	0.0986671	0.120938	-0.0430053	-0.263451	0.530041	0.266307	0.959222	0.342867	0.0916307	0.105034	-0.0122072	-0.188403	0.545818	0.267509	0.869235	0.193786	|	0.186216	0.238546	0.119057	-0.269987	0.0252126	0.00510511	0.065475	0.164675	0.184616	0.217143	0.154867	-0.194871	0.0721214	0.0132216	0.275704	0.10006
ATP11A-AS1	0.113166	0.0673527	0.0211947	-0.158482	0.668903	0.498487	0.987796	0.489694	0.0586707	0.0536476	0.00347152	-0.130711	0.37557	0.48622	0.9366	0.40465	|	0.230086	0.171156	0.16519	-0.158739	0.0271881	0.0108801	0.0377385	0.321518	0.175312	0.161678	0.151486	-0.133829	0.045076	0.0316131	0.0755061	0.307931
ATP11B	-0.00310558	-0.0184049	0.0213651	-0.0751922	0.940028	0.870464	0.9774	0.435036	-0.0143675	-0.014523	-0.00476298	-0.0697341	0.989094	0.861623	0.905584	0.382334	|	-0.0564927	-0.0868284	-0.0677861	-0.180013	0.253749	0.0933473	0.0602686	0.0105337	-0.0643833	-0.0853429	-0.0968713	-0.182652	0.414453	0.163819	0.304524	0.0279778
ATP11C	0.121967	0.00012181	-0.0237267	-0.109776	0.747083	0.869416	0.996592	0.519691	0.0638897	-0.0209678	-0.00104109	-0.0991986	0.513526	0.999693	0.925387	0.486789	|	0.132151	0.0470151	0.0686183	-0.155732	0.25599	0.700922	0.149073	0.170038	0.0799015	0.0292372	0.0968421	-0.146702	0.14485	0.609014	0.431389	0.219401
ATP13A1	0.0199676	0.200062	0.0901888	0.0495731	0.953743	0.0957291	0.579724	0.520253	0.015227	0.178128	0.0964991	0.064664	0.942138	0.197099	0.671886	0.670733	|	0.082663	0.272967	0.220876	0.157497	0.275355	0.00179748	0.00201035	0.0247953	0.0776991	0.257247	0.227838	0.17736	0.370072	0.0122969	0.0205216	0.112461
ATP13A2	-0.133693	0.112319	0.0128898	0.289513	0.895233	0.328038	0.813366	0.274849	-0.0444923	0.123755	0.0592438	0.256297	0.584092	0.517663	0.974343	0.21194	|	-0.155498	0.0589626	-0.0382646	0.392229	0.524488	0.436741	0.969346	0.0281413	-0.0657652	0.0745712	0.00402573	0.363159	0.169116	0.630594	0.746028	0.0411553
ATP13A3	-0.0190359	-0.0749672	-0.0219016	-0.0672383	0.990015	0.41106	0.806754	0.405617	0.00343986	-0.0590948	-0.0308823	-0.0639994	0.923785	0.362184	0.889006	0.394718	|	-0.107753	-0.18716	-0.158532	-0.165065	0.25614	0.00630807	0.00560429	0.00734096	-0.082822	-0.176817	-0.170553	-0.169634	0.200334	0.018292	0.0342542	0.0272965
ATP13A4	0.0329664	-0.100901	-0.0686042	-0.0180278	0.996354	0.297293	0.735453	0.550937	0.0021921	-0.113181	-0.0768589	-0.0739088	0.929777	0.498601	0.806721	0.897359	|	0.0457694	0.00239457	0.0627587	0.0500312	0.901035	0.894487	0.561338	0.949003	0.0139231	-0.0143858	0.0665408	0.00697232	0.730732	0.98595	0.625031	0.657584
ATP1A1	-0.00843157	-0.0710504	0.0359948	0.122318	0.99521	0.574359	0.923617	0.972518	0.00332858	-0.101091	-0.024869	0.0123349	0.98848	0.770753	0.906068	0.663833	|	-0.227284	-0.319023	-0.378242	0.0369956	0.142359	0.0254142	0.00560852	0.686904	-0.236186	-0.350282	-0.460454	-0.0841465	0.260579	0.0900561	0.0465848	0.885872
ATP1A1-AS1	0.112853	0.172106	0.0963144	-0.0763884	0.481231	0.281932	0.869307	0.703765	0.114057	0.124291	0.0460304	-0.0587736	0.549848	0.234205	0.746585	0.611389	|	0.206144	0.229077	0.19851	-0.104033	0.0228405	0.0229617	0.119337	0.389293	0.205069	0.180179	0.148453	-0.0885806	0.0726727	0.0204456	0.0712166	0.386148
ATP1A2	-0.0334745	-0.0299186	-0.00060333	0.053765	0.938149	0.843982	0.928891	0.975514	-0.0210792	-0.0304392	0.0239434	0.00519853	0.897821	0.885659	0.998741	0.668683	|	0.0502936	0.125598	0.210447	0.205215	0.504856	0.170207	0.0251226	0.0978601	0.0591495	0.133474	0.248155	0.173408	0.651499	0.305651	0.0985886	0.0724578
ATP1A3	-0.295942	-0.120919	-0.132539	0.600285	0.58355	0.645289	0.692321	0.453478	-0.22371	-0.117167	-0.168421	0.412976	0.496065	0.697751	0.79985	0.275346	|	-0.338576	-0.143802	-0.270982	0.698049	0.0991591	0.298708	0.0612051	0.179627	-0.276386	-0.163415	-0.302803	0.523895	0.104688	0.43065	0.13409	0.133331
ATP1B1	-0.0583528	-0.103842	-0.099766	0.0628695	0.888253	0.667449	0.655447	0.903237	-0.0566837	-0.0767435	-0.124031	0.020056	0.896367	0.663096	0.782207	0.632792	|	-0.356529	-0.42041	-0.565518	-0.300563	0.044767	0.0167548	0.00292001	0.0215273	-0.377452	-0.434656	-0.658204	-0.384149	0.122972	0.059002	0.0253392	0.0942762
ATP1B1P1	-0.0732257	-0.0869333	0.00184828	-0.0850178	0.859738	0.302192	0.803319	0.254374	-0.0305368	-0.0740424	-0.035034	-0.0725848	0.618996	0.348267	0.993571	0.185522	|	-0.0511327	-0.0818334	0.0383308	-0.0738371	0.848335	0.177794	0.998325	0.1699	-0.012155	-0.0668227	0.000114952	-0.0636766	0.47265	0.175125	0.563659	0.171945
ATP1B2	0.0886162	0.00431216	-0.000541463	0.0670895	0.655108	0.789058	0.892965	0.643124	0.136694	0.0523945	0.0466282	0.0819994	0.808697	0.989778	0.999004	0.675898	|	0.259109	0.306874	0.395028	0.330891	0.0373032	0.0192769	0.00752075	0.0156977	0.306277	0.361334	0.459696	0.356378	0.156164	0.0913327	0.0544672	0.0436404
ATP1B3	0.0552474	-0.00332699	0.0925983	0.144912	0.933177	0.85926	0.865347	0.712584	0.0296704	-0.022128	0.0405939	0.0600555	0.861873	0.987287	0.73557	0.340024	|	-0.0324793	-0.162783	-0.0764188	0.0338591	0.585265	0.0307133	0.160162	0.592788	-0.0626573	-0.184905	-0.134799	-0.0683537	0.832541	0.104275	0.52099	0.825757
ATP2A2	-0.0777621	0.0240662	0.0613279	0.0867377	0.687124	0.849107	0.97673	0.956717	-0.0855599	-0.0255356	0.00657971	-0.0129964	0.730041	0.876861	0.748248	0.642232	|	-0.233838	-0.16369	-0.194653	0.0532051	0.0300449	0.0421046	0.0129281	0.758692	-0.253031	-0.196257	-0.260981	-0.0435485	0.101742	0.14922	0.0934783	0.739046
ATP2B1	-0.0900011	-0.108948	0.0354567	0.277091	0.742818	0.328148	0.888656	0.82559	-0.105034	-0.127368	-0.0300379	0.0907175	0.804055	0.483709	0.885991	0.432091	|	-0.379386	-0.332669	-0.362347	0.2328	0.0270807	0.0075601	0.00394112	0.806378	-0.410955	-0.353308	-0.446506	0.0696003	0.0924534	0.032638	0.0404366	0.447126
ATP2B2	-0.0986251	0.00307953	-0.125099	0.755059	0.739819	0.991707	0.618109	0.191288	-0.0805074	-0.00248768	-0.154034	0.580379	0.651547	0.990408	0.721646	0.0969663	|	-0.173644	-0.0913587	-0.16873	0.692555	0.0827913	0.410678	0.0676818	0.0818149	-0.159774	-0.0953208	-0.198236	0.543464	0.113486	0.512488	0.171861	0.0636171
ATP2B3	-0.21294	0.0102786	-0.00595768	0.524866	0.483438	0.981525	0.928429	0.263367	-0.177832	-0.00416465	-0.0298172	0.402163	0.43361	0.95929	0.989263	0.148782	|	-0.214313	-0.0609793	-0.0874564	0.596868	0.104262	0.440792	0.254125	0.0756607	-0.183145	-0.0738516	-0.119341	0.451989	0.111664	0.58723	0.472063	0.0470176
ATP2B4	-0.106736	0.01953	0.0755679	0.161912	0.792203	0.963521	0.787107	0.491859	-0.0693324	-0.00597753	0.0379409	0.099727	0.680799	0.903729	0.67313	0.259528	|	-0.147883	-0.0109334	0.0258863	0.16747	0.196274	0.622682	0.802554	0.328307	-0.119343	-0.0332779	-0.0147972	0.101817	0.209388	0.908706	0.720089	0.157157
ATP2C1	-0.0124242	-0.0249689	0.0239867	7.48457e-05	0.898125	0.850541	0.967462	0.906464	-0.0289592	-0.0176895	0.00638443	-0.0102472	0.966394	0.798816	0.853427	0.999134	|	-0.145284	-0.139541	-0.136838	-0.111263	0.0721573	0.0316227	0.0196331	0.0330024	-0.162602	-0.136325	-0.15812	-0.130918	0.199444	0.059213	0.0795634	0.0953483
ATP5A1	-0.090075	-0.0772147	-0.0332513	0.0944887	0.80964	0.453019	0.782278	0.888561	-0.0613235	-0.0745357	-0.0513212	0.0307399	0.728059	0.526872	0.891939	0.612211	|	-0.352193	-0.393392	-0.420599	-0.136752	0.0287663	0.00450396	0.00220135	0.141981	-0.330204	-0.400268	-0.450773	-0.218984	0.073261	0.0197631	0.0188075	0.446122
ATP5B	-0.086953	-0.01443	-0.0101938	0.0668227	0.804017	0.877672	0.848744	0.866404	-0.0661877	-0.0208905	-0.0372183	0.0302073	0.750419	0.936172	0.97022	0.670092	|	-0.344602	-0.338035	-0.406046	-0.188651	0.0294373	0.0126022	0.00273104	0.0743142	-0.33072	-0.352501	-0.44697	-0.249068	0.078159	0.0454768	0.0222283	0.244133
ATP5C1	-0.117223	-0.117534	-0.0489098	-0.0804217	0.726565	0.3328	0.727801	0.433511	-0.066729	-0.0777961	-0.0519956	-0.0687288	0.503218	0.216744	0.78865	0.380346	|	-0.366996	-0.368503	-0.348949	-0.279349	0.0278971	0.00345044	0.00197425	0.00292424	-0.32164	-0.338313	-0.360256	-0.281965	0.0671519	0.0117494	0.0162507	0.0116035
ATP5D	-0.0903456	0.25785	0.110734	0.173691	0.976711	0.152305	0.687873	0.366014	-0.0214161	0.282264	0.140845	0.184762	0.846989	0.339078	0.809771	0.409526	|	-0.108613	0.238309	0.0935085	0.199359	0.816451	0.0478123	0.350312	0.13396	-0.0380482	0.26412	0.123224	0.21603	0.551862	0.167569	0.574719	0.245019
ATP5E	-0.0994157	-0.0455653	-0.0514774	-0.118314	0.672151	0.870906	0.82479	0.188425	-0.0784342	-0.0182217	-0.0401028	-0.118329	0.572873	0.699384	0.792478	0.164838	|	-0.29232	-0.233928	-0.278977	-0.286592	0.0266207	0.0211443	0.00499687	0.000929283	-0.268295	-0.216969	-0.271116	-0.297999	0.0714969	0.0392516	0.0212839	0.0048445
ATP5F1	-0.099928	-0.0716286	-0.0526914	-0.0697272	0.742818	0.443621	0.793915	0.44705	-0.070376	-0.060646	-0.0425764	-0.06563	0.641265	0.433746	0.777486	0.432216	|	-0.312363	-0.276329	-0.308968	-0.26055	0.0264259	0.00466641	0.00276252	0.00319111	-0.286215	-0.273863	-0.305972	-0.270076	0.0694523	0.0184619	0.0175671	0.0130072
ATP5F1P1	-0.0274092	0.0756287	0.0476297	-0.0448935	0.875894	0.699757	0.730289	0.81211	-0.0331693	0.0473459	0.0649958	-0.0374905	0.914275	0.633598	0.852018	0.766617	|	0.0388412	0.155936	0.106172	-0.0731908	0.710192	0.100058	0.0675773	0.520802	0.0298781	0.12661	0.125746	-0.0652441	0.711923	0.116019	0.215482	0.530042
ATP5G1	-0.101008	0.0124281	-0.0403833	0.0438884	0.834032	0.96324	0.917464	0.930266	-0.0466069	-0.00700834	-0.0333602	0.0131753	0.589873	0.943514	0.927196	0.723168	|	-0.332274	-0.286544	-0.357966	-0.166194	0.0378662	0.019067	0.0105148	0.0513859	-0.284255	-0.311499	-0.378609	-0.21438	0.0725023	0.0715967	0.0480829	0.187241
ATP5G2	-0.0408409	0.0257559	-0.0210005	-0.152039	0.810903	0.982215	0.946074	0.172872	-0.041274	0.00225039	-0.0128513	-0.129537	0.819661	0.825662	0.920885	0.107191	|	-0.143076	-0.0931497	-0.167813	-0.281959	0.0523151	0.0671882	0.026731	0.00124038	-0.142615	-0.124478	-0.156628	-0.266363	0.127609	0.287782	0.0482462	0.00418014
ATP5G2P3	0.0344198	0.152747	-0.121623	-0.108918	0.719911	0.255828	0.629459	0.619488	0.0986515	0.134331	-0.115961	-0.0801997	0.926435	0.281846	0.709089	0.469547	|	0.0785623	0.179586	-0.0727077	-0.122724	0.130439	0.0391738	0.471306	0.424911	0.153229	0.16372	-0.06773	-0.0901857	0.555152	0.0466216	0.535325	0.321672
ATP5G3	-0.0936827	-0.0291269	-0.0226561	0.0659036	0.69184	0.905238	0.961892	0.820538	-0.0678366	-0.0136471	-0.00891896	0.0361062	0.573778	0.808318	0.922833	0.649492	|	-0.31901	-0.296139	-0.349266	-0.125539	0.0268857	0.0134728	0.00432851	0.145835	-0.301921	-0.28803	-0.346275	-0.174366	0.0703436	0.0309428	0.0202094	0.365514
ATP5H	-0.088191	-0.101815	-0.00644283	-0.0139166	0.697454	0.394886	0.88844	0.795185	-0.0708385	-0.0748814	-0.0255842	-0.030971	0.632804	0.309384	0.978128	0.914731	|	-0.340046	-0.406285	-0.383726	-0.246364	0.0268857	0.00391069	0.00297499	0.0106224	-0.328546	-0.388935	-0.414419	-0.282462	0.0760421	0.0160497	0.0212839	0.0542409
ATP5HP4	0.115484	-0.0371293	-0.115393	-0.0642332	0.700727	0.927052	0.799322	0.435933	0.112469	-0.013602	-0.0744737	-0.120918	0.682051	0.823493	0.746621	0.718173	|	0.190368	-0.0184388	-0.045583	-0.0281681	0.09817	0.914601	0.98168	0.49504	0.181583	0.0093214	-0.00274988	-0.0801299	0.137354	0.858855	0.74546	0.856788
ATP5I	-0.0286076	0.0146114	-0.0215421	-0.154467	0.865947	0.698645	0.979098	0.314366	-0.0262199	0.0327678	0.00575816	-0.113122	0.861386	0.90826	0.923773	0.169088	|	-0.184433	-0.135717	-0.21953	-0.274279	0.0421836	0.111217	0.0207185	0.00737155	-0.181235	-0.124066	-0.196874	-0.238575	0.104601	0.153403	0.0317634	0.00951194
ATP5J	-0.0693802	-0.0394724	-0.00553851	-0.0531801	0.593201	0.60833	0.840323	0.340712	-0.0987458	-0.0468934	-0.043877	-0.103327	0.759911	0.768641	0.985161	0.591957	|	-0.243112	-0.250802	-0.256365	-0.207032	0.0238398	0.00748506	0.00665324	0.00547349	-0.277379	-0.266388	-0.2903	-0.256106	0.104284	0.0388746	0.0446907	0.0382305
ATP5J2	-0.108123	-0.00339431	0.0243435	0.0571066	0.568497	0.856702	0.939699	0.930758	-0.095725	-0.0215178	-0.0209881	0.0159451	0.561359	0.983996	0.928929	0.709116	|	-0.348257	-0.276732	-0.322469	-0.174167	0.0221767	0.0121228	0.00820529	0.0670351	-0.344813	-0.30203	-0.362815	-0.236117	0.0712055	0.0528817	0.0465513	0.250122
ATP5J2-PTCD1	0.255491	0.188526	-0.0461991	0.185346	0.8908	0.281742	0.856288	0.77446	0.0859067	0.276658	0.093234	0.0837291	0.61071	0.590883	0.950686	0.493014	|	0.287518	0.177801	-0.0193671	0.186771	0.530525	0.128455	0.498128	0.690228	0.122239	0.264391	0.119844	0.0802727	0.210074	0.414682	0.935747	0.399512
ATP5L	-0.0998825	-0.0383486	0.0351023	-0.0123611	0.607805	0.654724	0.865202	0.643149	-0.0759483	-0.0342452	0.0287416	-0.0419732	0.520055	0.696714	0.857021	0.90091	|	-0.30109	-0.260288	-0.255312	-0.192456	0.0235353	0.00719413	0.0137753	0.00701796	-0.281885	-0.264501	-0.270642	-0.237145	0.0694523	0.0290554	0.0530626	0.0503289
ATP5O	-0.105666	-0.0429988	-0.0104036	-0.0303593	0.628749	0.741119	0.804305	0.80277	-0.0797426	-0.033903	-0.0424767	-0.0321216	0.541496	0.722043	0.965565	0.817901	|	-0.32704	-0.316415	-0.347605	-0.234093	0.0242016	0.00885	0.00248982	0.0175688	-0.304592	-0.316856	-0.389014	-0.250099	0.0694523	0.0307699	0.0218929	0.0559049
ATP5S	0.000834639	-0.0595682	-0.106932	-0.177788	0.954526	0.294084	0.686593	0.148925	0.0157194	-0.0690264	-0.0577751	-0.132204	0.998559	0.505973	0.617803	0.071591	|	-0.045779	-0.127019	-0.180023	-0.248223	0.666343	0.00652141	0.0165348	0.00209923	-0.0347753	-0.138221	-0.134456	-0.210853	0.647907	0.0410096	0.0164666	0.00339692
ATP5SL	-0.00636653	0.0291527	0.0613183	0.0615874	0.976899	0.697364	0.74572	0.600052	-0.00835862	0.0359842	0.0563722	0.0444601	0.98246	0.825481	0.782306	0.476165	|	-0.0584359	-0.00934968	-0.0284398	0.0523194	0.430137	0.93338	0.64843	0.588807	-0.051225	-0.00582791	-0.0350288	0.0336045	0.47134	0.910741	0.766607	0.468417
ATP6	-0.00585737	0.0883391	0.150658	0.0189762	0.992119	0.922424	0.902118	0.992697	-0.0124674	0.0539293	0.104861	-0.00459164	0.997304	0.893536	0.879789	0.968815	|	0.136754	0.347631	0.445501	0.374022	0.588041	0.264666	0.146103	0.183059	0.171031	0.319977	0.419624	0.395411	0.714419	0.307358	0.192869	0.249813
ATP6AP1	-0.0639777	0.00539184	-0.0316551	-0.0975343	0.882438	0.910525	0.850849	0.327402	-0.0340596	0.0125569	-0.0339313	-0.134483	0.722837	0.973844	0.879493	0.44753	|	-0.238755	-0.222445	-0.333398	-0.153263	0.0529172	0.0373411	0.00376822	0.0463953	-0.217696	-0.215708	-0.349661	-0.204145	0.0856763	0.0754278	0.0205896	0.164047
ATP6AP1L	0.074714	0.00761939	0.0102147	-0.0508156	0.722713	0.902461	0.940644	0.938424	0.0654798	0.012558	0.0143831	-0.0100107	0.660738	0.954951	0.96656	0.620556	|	0.0821275	0.00323714	0.0213404	-0.0563933	0.330482	0.851348	0.711362	0.841141	0.0663678	0.0116622	0.0233759	-0.0160978	0.280078	0.965249	0.777255	0.49676
ATP6AP2	-0.120613	-0.104745	-0.0623596	0.0190535	0.584468	0.255828	0.621546	0.772909	-0.102446	-0.0957806	-0.0713068	-0.0379635	0.551941	0.305183	0.734415	0.895975	|	-0.357526	-0.394666	-0.435284	-0.236831	0.0226886	0.00285594	0.00145669	0.0104386	-0.346968	-0.389824	-0.458398	-0.319368	0.0696631	0.0141083	0.014166	0.0879281
ATP6V0A1	-0.0529936	-0.0705541	-9.8407e-05	0.0509751	0.793869	0.431461	0.800783	0.876368	-0.0510194	-0.0656873	-0.0375	-0.0311859	0.804035	0.532573	0.999679	0.783365	|	-0.201902	-0.219642	-0.259243	-0.00605079	0.0417759	0.00927443	0.00312915	0.471664	-0.211868	-0.234858	-0.308885	-0.0868397	0.121093	0.0416312	0.0326936	0.970771
ATP6V0A2	-0.0197471	-0.0283508	-0.0577297	-0.0817638	0.987569	0.890466	0.65932	0.462362	-0.00264387	-0.00856712	-0.0365392	-0.0461424	0.849045	0.674145	0.624261	0.195728	|	-0.0186538	-0.0143659	-0.0405239	-0.109695	0.974204	0.895658	0.562906	0.0876469	0.00131097	0.00499177	-0.018991	-0.0753783	0.663979	0.744044	0.27088	0.0343693
ATP6V0B	-0.0320555	0.0952933	0.0441824	0.0138149	0.977121	0.587044	0.936227	0.984311	-0.013152	0.0664469	0.0206214	0.0028518	0.921685	0.504698	0.874551	0.917167	|	-0.239691	-0.161687	-0.287183	-0.219178	0.0956571	0.120546	0.0146764	0.0280013	-0.223759	-0.195901	-0.322253	-0.253467	0.148323	0.289676	0.0607334	0.0737936
ATP6V0C	-0.0368652	0.0803368	0.0847891	0.275811	0.983058	0.580037	0.735453	0.245877	-0.0107676	0.0773406	0.0911437	0.217202	0.924138	0.649189	0.809953	0.130512	|	-0.0774336	0.0345635	0.0150202	0.309035	0.604409	0.708205	0.987565	0.0701489	-0.0589943	0.0396911	0.00196109	0.242676	0.568674	0.79133	0.925224	0.0390962
ATP6V0D1	-0.0574448	-0.0138633	0.0222942	0.0912045	0.959159	0.985	0.939191	0.685883	-0.0208504	0.00277804	0.0156069	0.0639827	0.86422	0.937751	0.927196	0.549565	|	-0.244788	-0.201461	-0.289918	-0.0928491	0.0926771	0.0541333	0.0104626	0.2795	-0.214676	-0.20796	-0.310163	-0.136897	0.13166	0.119715	0.0428202	0.54075
ATP6V0E1	0.122013	0.0022168	0.0855177	0.00655154	0.560261	0.963521	0.665849	0.900146	0.0994219	0.00671747	0.0807572	-0.0213369	0.521177	0.990408	0.711205	0.969639	|	0.0702268	0.0565974	0.112858	-0.117208	0.494894	0.467584	0.120039	0.131577	0.0554828	0.056172	0.107499	-0.154496	0.488963	0.53947	0.15509	0.329232
ATP6V0E1P1	0.0542117	0.00994866	0.134767	0.212191	0.786631	0.807632	0.680017	0.372968	0.115273	0.0674214	0.175505	0.195151	0.923292	0.983584	0.813946	0.343351	|	0.104722	0.0116464	0.206133	0.267362	0.255222	0.662516	0.100488	0.106695	0.165826	0.0708478	0.25054	0.248303	0.589553	0.95893	0.303689	0.142741
ATP6V0E2	-0.0694421	0.0163563	-0.0420425	0.024723	0.905502	0.734169	0.960785	0.993042	-0.0433156	0.0420989	-0.0128009	-0.00188609	0.82456	0.928489	0.873979	0.891062	|	-0.152278	-0.0855333	-0.168242	0.027645	0.257166	0.449682	0.10249	0.968343	-0.125084	-0.0658279	-0.13899	0.00497467	0.222383	0.406446	0.0908703	0.845482
ATP6V0E2-AS1	0.029216	0.0316796	0.00818865	-0.0079353	0.928984	0.59098	0.814168	0.98224	0.0174798	0.0370263	0.0336343	-0.00215388	0.862926	0.746844	0.967089	0.927046	|	0.0540604	0.0444841	0.00799275	-0.00452991	0.475638	0.235881	0.515138	0.995712	0.0405311	0.0505877	0.0335007	0.000290722	0.40637	0.412395	0.899869	0.950083
ATP6V1A	-0.0858818	-0.0716746	-0.0221647	0.0576017	0.832877	0.39346	0.740057	0.831224	-0.070249	-0.108389	-0.0654845	-0.0787493	0.792172	0.570753	0.943719	0.880789	|	-0.362919	-0.418856	-0.485101	-0.050837	0.0448005	0.00593614	0.00225746	0.428842	-0.370517	-0.428587	-0.549204	-0.182328	0.111081	0.0231515	0.0216489	0.869063
ATP6V1B2	-0.0531513	-0.0683122	-0.00753449	0.0402177	0.9283	0.390237	0.753375	0.787864	-0.0328505	-0.115235	-0.0675606	-0.0945035	0.877633	0.632328	0.982527	0.916456	|	-0.317935	-0.459907	-0.524614	-0.0763021	0.065716	0.00591166	0.002355	0.365927	-0.32009	-0.476009	-0.6082	-0.205254	0.139429	0.0251118	0.0226856	0.79423
ATP6V1C1	-0.0997925	-0.07788	0.00320817	0.099773	0.708221	0.272274	0.805095	0.940248	-0.0789765	-0.0949655	-0.0470251	-0.0248629	0.627305	0.493865	0.991325	0.730539	|	-0.304147	-0.353675	-0.363787	0.0530855	0.0289091	0.00320819	0.00283362	0.754254	-0.296227	-0.372526	-0.430096	-0.0639933	0.0763274	0.0183017	0.0291992	0.83035
ATP6V1D	-0.0797835	-0.0471931	0.0275423	0.10339	0.735497	0.49727	0.930471	0.817871	-0.0675716	-0.0590629	-0.0152507	0.0400079	0.697864	0.685929	0.891825	0.51143	|	-0.328735	-0.355147	-0.381132	-0.146773	0.0289605	0.0049812	0.00320568	0.0943233	-0.328912	-0.372589	-0.439704	-0.234127	0.0854993	0.0259803	0.0297002	0.380111
ATP6V1E1	-0.148576	-0.0988543	-0.0529084	-0.0396104	0.585211	0.429975	0.686593	0.683571	-0.109054	-0.0792982	-0.0671245	-0.0542107	0.502399	0.412749	0.806255	0.780516	|	-0.450379	-0.484729	-0.560117	-0.388561	0.0239667	0.00460781	0.00186816	0.00498201	-0.426769	-0.469656	-0.596222	-0.435142	0.0687368	0.0189079	0.016339	0.0251046
ATP6V1E2	-0.0755154	0.0434265	-0.0837404	-0.0462072	0.831121	0.921267	0.651845	0.647119	-0.0427591	0.0123938	-0.0756799	-0.0478301	0.674512	0.756519	0.698536	0.610061	|	-0.0916604	0.0128359	-0.124934	-0.0808122	0.39683	0.766228	0.0500357	0.238469	-0.0563487	-0.0210213	-0.117057	-0.0830245	0.243889	0.887291	0.083512	0.26468
ATP6V1F	-0.064464	0.0621064	0.0937947	0.117705	0.879546	0.726786	0.682623	0.518876	-0.032026	0.0343578	0.0652754	0.0909163	0.743418	0.584086	0.655702	0.397298	|	-0.221996	-0.167994	-0.195346	-0.0231951	0.053428	0.0569098	0.0379896	0.604979	-0.194814	-0.200194	-0.235064	-0.0637262	0.0923073	0.189219	0.149264	0.879767
ATP6V1G1	-0.0988532	-0.0825283	-0.010239	-0.0354808	0.762965	0.42878	0.956446	0.712872	-0.0525822	-0.0668616	-0.0104378	-0.0381209	0.502476	0.445841	0.96583	0.744659	|	-0.255515	-0.264356	-0.252862	-0.181267	0.0331139	0.00487726	0.00684781	0.0181073	-0.207974	-0.256453	-0.258896	-0.197095	0.0663895	0.0212735	0.0384199	0.0593403
ATP6V1G1P4	-0.11935	-0.0982148	-0.0366516	-0.0524387	0.835416	0.697193	0.906893	0.834312	-0.0815019	-0.0665834	0.04628	-0.0387589	0.742636	0.653185	0.9472	0.744925	|	-0.0873245	-0.0598128	0.0200359	0.0595781	0.775081	0.852268	0.415637	0.55361	-0.0420084	-0.0226732	0.105818	0.075606	0.586136	0.673763	0.908492	0.679543
ATP6V1G1P7	-0.0297945	-0.0320136	-0.0853817	0.00251792	0.835885	0.55069	0.572354	0.689618	-0.0404669	-0.0569096	-0.096071	-0.0394391	0.897152	0.820771	0.660287	0.983006	|	0.00364692	-0.0217431	-0.0402344	0.0174353	0.845337	0.562169	0.406965	0.705387	-0.0150493	-0.0403181	-0.0549248	-0.0275522	0.972966	0.805846	0.623781	0.84486
ATP6V1G2	-0.140448	-0.0934542	0.0018151	0.100092	0.758387	0.4925	0.879213	0.917416	-0.106869	-0.111406	-0.034649	-0.0450166	0.685793	0.604734	0.996204	0.791587	|	-0.413407	-0.354081	-0.448891	0.0658349	0.0298048	0.0152133	0.00386824	0.830627	-0.402322	-0.374231	-0.507259	-0.0576158	0.0769695	0.0471685	0.0268767	0.836191
ATP6V1G2-DDX39B	-0.361121	-0.208245	0.0894979	-0.391353	0.864015	0.74078	0.989508	0.53986	-0.178128	-0.164417	0.0172997	-0.314747	0.718405	0.749762	0.955469	0.447631	|	-0.39556	-0.321765	0.0368804	-0.404787	0.48611	0.381793	0.938628	0.353087	-0.233874	-0.255237	-0.0304112	-0.336631	0.354213	0.3778	0.943046	0.338774
ATP6V1H	-0.188319	-0.151249	0.0125764	0.0624414	0.412859	0.263476	0.867018	0.86632	-0.15541	-0.126385	-0.0305185	-0.0508621	0.432183	0.308776	0.962801	0.830546	|	-0.465295	-0.398835	-0.395427	-0.00419355	0.0172958	0.00372999	0.00294233	0.544974	-0.447551	-0.395386	-0.455726	-0.113812	0.0580218	0.017179	0.0292462	0.986848
ATP7A	-0.0065128	-0.00385203	-0.022522	-0.117484	0.985535	0.911384	0.83522	0.34294	-0.00386256	-0.00711249	-0.025948	-0.0972336	0.973977	0.962162	0.886311	0.236992	|	-0.0403802	-0.0161781	-0.0427026	-0.198236	0.467096	0.520663	0.32645	0.0171766	-0.0347784	-0.0230528	-0.0441895	-0.181318	0.502138	0.706124	0.445431	0.0240179
ATP7B	-0.0794398	0.011483	0.0157736	0.107565	0.550793	0.787294	0.785331	0.404794	-0.091101	0.0243539	0.0349189	0.0971614	0.665851	0.919602	0.929808	0.330052	|	-0.0805271	0.0678439	0.0689561	0.217236	0.129712	0.126853	0.0568526	0.0141478	-0.0979477	0.0801674	0.0877169	0.217608	0.333435	0.270132	0.192977	0.0270826
ATP8	-0.0400227	0.0322913	0.189659	0.0305479	0.994101	0.985658	0.866734	0.944735	0.00860916	0.0100721	0.145044	-0.0340571	0.973224	0.961767	0.846681	0.947215	|	0.0787047	0.180349	0.391756	0.344233	0.616085	0.523452	0.207883	0.25803	0.154426	0.176098	0.365729	0.334238	0.837407	0.587734	0.247463	0.273602
ATP8A1	-0.0532048	-0.0811263	-0.0447635	-0.403037	0.68049	0.359021	0.668533	0.0694077	-0.083374	-0.118154	-0.0541894	-0.394639	0.83792	0.653096	0.781641	0.0546959	|	-0.240784	-0.171198	-0.325809	-0.450843	0.0242546	0.0368914	0.00202147	0.0011102	-0.283604	-0.192948	-0.349351	-0.442829	0.100474	0.134391	0.01779	0.00350684
ATP8A2	-0.225549	-0.0878069	-0.0293272	0.275452	0.571491	0.477796	0.728337	0.699159	-0.168869	-0.09748	-0.0842129	0.135359	0.496065	0.589663	0.931883	0.401663	|	-0.277055	-0.262926	-0.281555	0.30325	0.0690708	0.0195928	0.00752324	0.490214	-0.238575	-0.273467	-0.34779	0.165316	0.101791	0.059099	0.0609655	0.265569
ATP8A2P2	0.108232	-0.0157665	0.0280498	0.127295	0.751179	0.590581	0.986545	0.618365	0.0806217	-0.0599933	0.00542408	0.076511	0.601631	0.92814	0.922833	0.335942	|	0.213922	0.0973499	0.170873	0.220678	0.0771567	0.502773	0.106958	0.120012	0.175374	0.0608826	0.145308	0.168997	0.0846997	0.371328	0.0981755	0.0591913
ATP8B1	-0.0147315	-0.0431796	-0.0265046	0.101029	0.977411	0.70108	0.848939	0.37326	-0.00798724	-0.0268205	-0.0256184	0.0849552	0.952666	0.575579	0.869642	0.301183	|	0.0282588	-0.0365095	-0.00398406	0.119905	0.606662	0.703751	0.940051	0.101807	0.0331288	-0.0176067	-0.0040246	0.109351	0.742081	0.462126	0.953613	0.137554
ATP8B2	0.104335	0.025608	0.0929796	0.241096	0.342286	0.79004	0.568053	0.119479	0.098508	0.0221294	0.0873237	0.201529	0.456383	0.82141	0.62464	0.0697979	|	0.132211	0.0581522	0.149858	0.342533	0.0261353	0.234459	0.00433237	0.00114907	0.123225	0.0602137	0.14453	0.31025	0.0744604	0.373596	0.0221545	0.00292059
ATP8B4	0.0862562	0.0848775	0.0939649	-0.0112264	0.806636	0.557767	0.694738	0.879523	0.0615728	0.0654927	0.0679364	-0.0220176	0.681856	0.541238	0.67313	0.934006	|	0.0293913	0.0503585	0.0751834	-0.0739339	0.943745	0.735372	0.460652	0.317812	0.00767892	0.0276554	0.0510088	-0.086716	0.800514	0.59333	0.351554	0.44523
ATP9A	-0.053663	-0.0308618	-0.00637009	0.0633156	0.856832	0.719665	0.831023	0.817271	-0.0314319	-0.0297043	-0.0291046	0.027401	0.750801	0.787986	0.975037	0.549565	|	-0.157322	-0.164658	-0.234725	-0.0462188	0.0519204	0.0199575	0.00342522	0.267169	-0.14368	-0.174703	-0.267833	-0.0933121	0.101035	0.0702548	0.032778	0.663769
ATP9B	-0.0565222	-0.0575862	0.00561293	-0.0746687	0.742818	0.458654	0.956465	0.754735	-0.0459123	-0.0517937	0.00939876	-0.0346553	0.674668	0.525984	0.978623	0.412561	|	-0.0680243	-0.0701466	0.00803531	-0.0617491	0.276693	0.146914	0.796352	0.774213	-0.0541638	-0.0656507	0.0145354	-0.0226107	0.250547	0.208236	0.90659	0.420959
ATPAF1	-0.0593284	-0.0558754	-0.0155795	0.0490311	0.758387	0.232023	0.682402	0.677368	-0.0565726	-0.0878521	-0.056423	-0.0391045	0.750899	0.592112	0.937978	0.534175	|	-0.175008	-0.153842	-0.152913	-0.0580024	0.0419565	0.00434955	0.0074144	0.0329126	-0.170124	-0.194715	-0.192326	-0.150705	0.116643	0.0591559	0.071111	0.486107
ATPAF2	0.0422797	0.0943221	0.0770419	0.092417	0.747083	0.323854	0.717643	0.257054	0.0461745	0.0615307	0.0454066	0.0837587	0.793027	0.248145	0.655702	0.211205	|	0.105454	0.146685	0.139894	0.165171	0.0555321	0.0109952	0.026322	0.0049299	0.112041	0.116251	0.109153	0.160915	0.166469	0.0165872	0.028091	0.0164122
ATPIF1	-0.0706287	-0.0221144	0.0219397	0.0268984	0.810712	0.944346	0.884966	0.959602	-0.0578873	-0.00891357	0.0278826	0.0098572	0.782575	0.871816	0.930154	0.877909	|	-0.306949	-0.274695	-0.340619	-0.15527	0.0294243	0.0179586	0.0101197	0.120482	-0.300062	-0.267149	-0.348511	-0.189091	0.0801167	0.0407396	0.0358214	0.272275
ATR	-0.0482783	-0.0535506	-0.0526441	-0.0416485	0.756431	0.570843	0.694376	0.627876	-0.0433846	-0.0411201	-0.0456056	-0.031913	0.736503	0.520199	0.730252	0.529242	|	-0.146889	-0.180309	-0.214562	-0.135517	0.0364445	0.00894018	0.00236776	0.0140506	-0.14468	-0.171475	-0.213769	-0.132359	0.0909968	0.0227687	0.0160325	0.0328139
ATRAID	0.0142199	-0.0115244	-0.0165549	-0.146888	0.874024	0.871441	0.954833	0.435216	0.0394791	-0.0225916	0.0136222	-0.109642	0.970153	0.947574	0.957288	0.286184	|	-0.0760286	-0.0683842	-0.0948912	-0.323102	0.668162	0.292766	0.438035	0.0105325	-0.0419937	-0.0852883	-0.0631327	-0.294199	0.511129	0.462651	0.294233	0.0155742
ATRIP	-0.00134741	-0.0351075	-0.114647	-0.0688336	0.982637	0.580037	0.647675	0.516783	-0.00552662	-0.0353503	-0.0679283	-0.0475435	0.99646	0.661268	0.600576	0.290311	|	-0.0106031	-0.0238042	-0.114283	-0.0807813	0.822238	0.570065	0.207883	0.238562	-0.0130102	-0.0243518	-0.0672828	-0.0602484	0.8883	0.637134	0.0629477	0.127413
ATRN	-0.0384502	-0.0504824	-0.0395837	-0.0165797	0.821523	0.420991	0.611143	0.531729	-0.0371815	-0.0567897	-0.060076	-0.049548	0.831156	0.583914	0.771339	0.857248	|	-0.214139	-0.245812	-0.286003	-0.186506	0.0359921	0.00425435	0.00132826	0.00441816	-0.216931	-0.257748	-0.313803	-0.233741	0.0975402	0.0215533	0.0133562	0.0349956
ATRNL1	-0.18982	-0.0565531	0.0144328	0.160895	0.235447	0.57255	0.808937	0.715904	-0.220133	-0.0646652	-0.0523453	0.0841851	0.432183	0.714393	0.965558	0.478953	|	-0.326412	-0.282362	-0.284033	0.122036	0.0103467	0.00782321	0.00353429	0.84324	-0.351567	-0.295762	-0.360493	0.0346388	0.0549293	0.0387502	0.0507024	0.528078
ATRX	0.0335246	-0.0231194	0.0368717	-0.00199899	0.960563	0.585594	0.943529	0.924071	0.00973823	-0.0340614	0.0112441	-0.00932519	0.821644	0.804417	0.815066	0.983912	|	-0.0428625	-0.0848256	-0.0343915	-0.000139913	0.245631	0.0258797	0.234985	0.879691	-0.0704539	-0.0990266	-0.0611121	-0.00929939	0.590337	0.126295	0.602935	0.998975
ATXN1	-0.0615012	-0.0529767	-0.0356256	0.0464091	0.484521	0.255007	0.592267	0.84031	-0.0830706	-0.0552749	-0.0630416	-0.0187111	0.680129	0.345416	0.771339	0.53483	|	-0.0464619	-0.0517854	-0.0465983	0.078834	0.25361	0.101508	0.0553923	0.824802	-0.0631596	-0.0535615	-0.0745502	0.0143645	0.503595	0.148573	0.261371	0.195897
ATXN10	-0.098555	-0.0795616	-0.0283863	-0.0204317	0.571491	0.183733	0.709014	0.612314	-0.0787119	-0.0740662	-0.0363546	-0.0351635	0.516718	0.251166	0.806255	0.792182	|	-0.257011	-0.21977	-0.217648	-0.117651	0.0221767	0.0018876	0.00190827	0.0135071	-0.243673	-0.21866	-0.230714	-0.140755	0.0694523	0.0117494	0.0172796	0.0765915
ATXN1L	0.0126896	0.054435	0.0815401	-0.103233	0.859158	0.381828	0.585959	0.52511	0.0225209	0.0546542	0.0740698	-0.0538319	0.938757	0.50211	0.655702	0.195728	|	0.0329938	0.0711675	0.104277	-0.0682921	0.237705	0.0753941	0.023224	0.897566	0.0495113	0.074028	0.110526	-0.00962227	0.548854	0.160018	0.0739149	0.336606
ATXN2	-0.00289722	0.0239089	0.0617718	-0.00322182	0.982637	0.849815	0.698363	0.96766	-0.00576798	0.0178451	0.0547737	0.00460573	0.990883	0.838846	0.738343	0.977153	|	-0.00779762	0.0203142	0.0642039	0.00478578	0.79489	0.78015	0.275618	0.869141	-0.0158233	0.0153378	0.0574997	0.0113207	0.924437	0.758115	0.31965	0.956942
ATXN2L	0.022457	0.0985754	0.0630399	0.08887	0.929258	0.234109	0.628676	0.24434	0.0212982	0.109464	0.0855121	0.0970569	0.92792	0.419452	0.777486	0.265473	|	0.131183	0.223908	0.236988	0.241034	0.127604	0.00504492	0.00433829	0.0020254	0.127657	0.246864	0.25926	0.256428	0.213954	0.0429997	0.0382005	0.0102512
ATXN3	-0.0252983	-0.0660621	-0.0514817	-0.0370555	0.785375	0.160776	0.572354	0.319249	-0.0377513	-0.0821265	-0.0686138	-0.056974	0.87798	0.36957	0.699526	0.534647	|	-0.0316572	-0.095787	-0.131762	-0.0595582	0.332737	0.00752335	0.00156683	0.0431336	-0.0467089	-0.109484	-0.151501	-0.0817575	0.607685	0.0482872	0.0206536	0.213587
ATXN7	0.00186361	-0.035751	0.0162234	0.0357642	0.949572	0.648354	0.9047	0.776253	-0.0104656	-0.0314197	0.0156015	0.0200956	0.992973	0.659647	0.922039	0.538374	|	0.0335696	0.0262588	0.084945	0.0772477	0.647424	0.529221	0.0598596	0.149093	0.0230123	0.032629	0.0864397	0.0660349	0.564235	0.6706	0.100187	0.104798
ATXN7L1	0.0387855	0.0250844	0.0120135	0.0778665	0.869095	0.831961	0.910409	0.296629	0.0308806	0.0180073	0.017148	0.0873061	0.84947	0.793942	0.953399	0.380853	|	0.0890437	0.0849525	0.0905255	0.146695	0.247283	0.115136	0.0788092	0.0117113	0.072705	0.0851518	0.0954411	0.158938	0.279893	0.191632	0.161655	0.0523509
ATXN7L2	-0.0399473	0.254257	0.131239	0.23624	0.859103	0.106575	0.579724	0.104347	-0.0563985	0.195855	0.116912	0.207526	0.908872	0.151445	0.62464	0.0697979	|	0.0715655	0.262629	0.259627	0.367273	0.736291	0.00779176	0.00302884	0.000848416	0.0426679	0.21962	0.244579	0.340462	0.63261	0.014107	0.016984	0.00305106
ATXN7L3	-0.053393	0.0108236	0.00997371	0.375673	0.813948	0.904419	0.926376	0.210611	-0.0343867	0.0115397	-0.0168377	0.274688	0.702835	0.919834	0.964187	0.0946924	|	-0.0827893	-0.0565094	-0.0643624	0.364636	0.257166	0.33954	0.121161	0.0755445	-0.0568488	-0.0523236	-0.0899809	0.272198	0.182447	0.347985	0.32819	0.0404878
ATXN7L3B	-0.0346376	-0.0654737	-0.0331205	0.0512723	0.75412	0.26129	0.667995	0.880032	-0.0367545	-0.0825202	-0.0585636	0.0204377	0.790389	0.517243	0.860134	0.676805	|	-0.173111	-0.264426	-0.296908	-0.0981196	0.0294348	0.00265681	0.00161306	0.131739	-0.175186	-0.28789	-0.330494	-0.141647	0.089822	0.019567	0.0185975	0.384648
AUH	0.0298252	-0.0697046	-0.0489135	-0.132257	0.930265	0.21301	0.621546	0.119479	0.0139381	-0.0790704	-0.0533321	-0.13277	0.828665	0.399758	0.711068	0.098666	|	-0.0704868	-0.176398	-0.189219	-0.189813	0.175073	0.00256009	0.0016681	0.00232665	-0.0902534	-0.18715	-0.199783	-0.184443	0.381837	0.0167201	0.0162507	0.00588299
AUP1	0.0871394	0.125395	0.0974195	0.0691705	0.72862	0.208488	0.622157	0.687201	0.0533401	0.0875923	0.0787891	0.0439797	0.551941	0.200505	0.655702	0.508106	|	0.0774366	0.145186	0.114659	0.0360156	0.409026	0.0215773	0.0861559	0.943801	0.046856	0.108358	0.0956324	0.00594151	0.263198	0.0204456	0.103528	0.698607
AURKAIP1	-0.0347756	0.103288	0.0649229	0.00257313	0.977602	0.234714	0.688195	0.908234	0.0122639	0.140144	0.0865263	0.02026	0.917076	0.53257	0.815344	0.988761	|	-0.142753	-0.0021072	-0.0754354	-0.0317885	0.373498	0.762434	0.556682	0.875784	-0.0949703	0.0324633	-0.0586632	-0.017473	0.265357	0.98752	0.524517	0.810093
AURKAPS1	0.0100435	-0.00156861	0.0451451	-0.00450665	0.939907	0.975048	0.696525	0.611081	0.0153427	0.00393916	0.0545536	0.0482571	0.970153	0.992852	0.813179	0.969639	|	0.0795706	0.0551098	0.0722261	0.00221535	0.222981	0.303677	0.146105	0.399894	0.0769352	0.0655367	0.0793135	0.0562405	0.327862	0.51841	0.316051	0.980864
AURKAPS2	0.0297712	0.0639165	0.0597215	-0.0313174	0.943913	0.383059	0.778255	0.664008	0.0203713	0.0748556	0.0517673	-0.0417845	0.913382	0.575391	0.767164	0.769811	|	0.119665	0.182729	0.198695	0.0696502	0.210018	0.00732098	0.0104133	0.395595	0.10673	0.201136	0.194282	0.064956	0.254396	0.0409037	0.0249172	0.460536
AUTS2	-0.0761447	0.0300071	0.00674164	-0.0138962	0.739946	0.529563	0.757409	0.980946	-0.0533175	0.0339735	0.0405971	0.00236238	0.629963	0.680517	0.97495	0.851827	|	0.0219434	0.143068	0.125361	0.0879404	0.580177	0.00652141	0.0067531	0.0803442	0.0449184	0.150194	0.163942	0.107442	0.837117	0.0370174	0.0875344	0.199361
AVEN	0.122365	0.0185593	0.0475526	0.0247993	0.486458	0.904404	0.850122	0.830109	0.102309	0.0151154	0.0357814	0.0263992	0.493387	0.91047	0.836247	0.842205	|	0.123212	0.0295184	0.0568262	0.0367915	0.102273	0.684696	0.493545	0.602061	0.106381	0.0277464	0.0445386	0.0416883	0.133997	0.736019	0.479139	0.700277
AVIL	-0.00274427	-0.0101783	0.0529062	0.0987229	0.883867	0.823161	0.728288	0.370554	0.0483325	0.0455902	0.106961	0.142804	0.993906	0.95929	0.851474	0.36867	|	0.10525	0.0776246	0.148434	0.18671	0.165223	0.233439	0.0755144	0.0419699	0.149585	0.132537	0.200155	0.230767	0.337968	0.436586	0.1249	0.0433622
AVL9	-0.0666731	-0.0516646	-0.026705	0.0351655	0.720903	0.389777	0.74239	0.976403	-0.050999	-0.0527698	-0.03808	-0.0038705	0.631125	0.505266	0.867342	0.750607	|	-0.212621	-0.20658	-0.217031	-0.0658831	0.0289091	0.00401877	0.0023868	0.142196	-0.204753	-0.211017	-0.235382	-0.11403	0.0743514	0.0205614	0.0245405	0.482618
AVPI1	0.0403378	0.0794756	0.094438	0.0933023	0.988218	0.845116	0.883791	0.904672	0.00658296	0.0287248	0.0371645	0.0241052	0.880696	0.603711	0.735443	0.550631	|	-0.0874951	-0.10359	-0.0802989	-0.0278726	0.281497	0.127667	0.149199	0.372111	-0.112418	-0.156591	-0.144876	-0.110584	0.488636	0.424671	0.521226	0.858232
AXIN1	0.0685905	0.0768752	0.100483	0.00121971	0.775512	0.154018	0.568053	0.599287	0.0591973	0.107734	0.102157	0.0531495	0.751676	0.434128	0.645348	0.992799	|	0.146162	0.160221	0.227912	0.0975253	0.0779392	0.002255	0.0014079	0.0352965	0.144166	0.193206	0.234021	0.15563	0.164075	0.0292629	0.0142298	0.277554
AXIN2	0.0374786	-0.0303219	0.025791	0.124342	0.698295	0.917043	0.716304	0.342477	0.0491693	-0.00757132	0.0379858	0.11294	0.772973	0.663294	0.841027	0.29743	|	0.0594188	-0.0113466	0.0741648	0.224931	0.121588	0.75927	0.0291607	0.0125085	0.0725219	0.0123499	0.0892186	0.222535	0.273115	0.810561	0.0856767	0.028722
AXL	0.110934	0.00401802	0.0037157	0.104485	0.514535	0.781013	0.946011	0.544184	0.0886293	-0.0287678	0.0119492	0.0754391	0.496065	0.983422	0.987324	0.37124	|	0.166525	0.128192	0.199874	0.133822	0.0283607	0.142349	0.0134513	0.238858	0.149022	0.109422	0.220158	0.102141	0.0703436	0.170687	0.0602755	0.157628
AZGP1	0.172998	0.290493	0.0799536	-0.0789773	0.998883	0.520862	0.939335	0.772656	0.00181743	0.186404	0.0488064	-0.119183	0.792158	0.381893	0.919093	0.860573	|	0.19772	0.369557	0.203758	-0.174341	0.896589	0.151932	0.358909	0.406597	0.0337623	0.263403	0.176308	-0.221441	0.464769	0.0770904	0.384383	0.603578
AZGP1P1	0.212115	0.0544518	0.0312781	0.0757293	0.741076	0.888977	0.932891	0.964559	0.0997915	0.0235069	-0.0214319	0.0121008	0.428839	0.769715	0.923463	0.7447	|	0.222494	0.0645499	0.0756142	0.0447548	0.291253	0.710948	0.755095	0.950997	0.113025	0.0350309	0.0264469	-0.0102161	0.089607	0.536635	0.440093	0.818986
AZI2	-0.0516816	-0.0501538	-0.0131233	0.00745011	0.773141	0.688287	0.876996	0.920445	-0.050573	-0.0334136	-0.0251104	-0.0135405	0.781077	0.621731	0.957747	0.953511	|	-0.202667	-0.180698	-0.183595	-0.0636303	0.0356151	0.0147712	0.00794003	0.241131	-0.199401	-0.169794	-0.199163	-0.0906318	0.0983318	0.0363698	0.049245	0.479638
AZIN1	-0.0310849	-0.116351	-0.0390911	-0.113348	0.999299	0.365384	0.830001	0.353531	-0.000367477	-0.0798524	-0.0369226	-0.0842766	0.899736	0.299978	0.847668	0.21194	|	-0.162521	-0.287909	-0.27874	-0.273183	0.157514	0.00437922	0.00368661	0.0028983	-0.130107	-0.259088	-0.282704	-0.255887	0.178936	0.0162273	0.0256826	0.0078007
AZIN2	-0.111726	-0.0178647	-0.0514647	-0.153712	0.681056	0.90331	0.834586	0.352895	-0.079954	0.013007	-0.03859	-0.105518	0.549751	0.88946	0.811041	0.161256	|	-0.188179	-0.0917727	-0.16701	-0.239198	0.0554926	0.316977	0.0236922	0.0175546	-0.153123	-0.061205	-0.159082	-0.197779	0.0748594	0.189248	0.0501874	0.0123704
B2M	0.0493035	-0.0875786	-0.0620612	-0.10163	0.864471	0.888801	0.933336	0.791743	0.0706069	-0.0304493	0.0324741	-0.0682863	0.924138	0.724173	0.882978	0.69121	|	-0.0169427	-0.105189	-0.062507	-0.272632	0.947521	0.649272	0.78303	0.135339	0.010626	-0.0571364	0.036451	-0.250224	0.935602	0.481581	0.683838	0.171183
B3GALNT1	-0.108884	-0.0949005	-0.000806214	0.188596	0.763427	0.227283	0.861104	0.661231	-0.0744722	-0.11048	-0.032627	0.0959577	0.63436	0.422512	0.998315	0.372055	|	-0.302946	-0.295063	-0.271157	0.0766265	0.0356097	0.00233684	0.0038817	0.874637	-0.277418	-0.316658	-0.310352	-0.0275445	0.0814646	0.0179061	0.0428251	0.698491
B3GALNT1P1	-0.025837	0.0215434	0.00939809	-0.0708318	0.906934	0.949463	0.98853	0.658748	-0.0314704	0.00883896	-0.00387911	-0.0408769	0.933621	0.900313	0.976678	0.430718	|	-0.0181953	0.00638071	-0.0461503	-0.0944383	0.778787	0.943762	0.408124	0.266965	-0.0245146	-0.00566465	-0.0648136	-0.0696953	0.873663	0.948963	0.631318	0.206987
B3GALNT2	0.0474342	-0.0436983	-0.0119094	0.0464106	0.726565	0.601473	0.98621	0.680782	0.039861	-0.0288496	0.00281746	0.0276836	0.688356	0.536078	0.948024	0.491045	|	0.019562	-0.0576095	-0.040433	0.0549998	0.788553	0.201161	0.560961	0.402003	0.0132629	-0.0440486	-0.0250797	0.0378421	0.748723	0.183799	0.44252	0.319657
B3GALT1	-0.096613	-0.0567807	0.0626418	0.262394	0.584468	0.444421	0.909073	0.483194	-0.11202	-0.0689214	0.018903	0.15262	0.684777	0.657965	0.728575	0.220014	|	-0.231254	-0.13475	-0.0671517	0.259289	0.027628	0.0195658	0.0841386	0.331701	-0.263784	-0.156852	-0.115215	0.152344	0.108018	0.103013	0.422869	0.149046
B3GALT2	-0.0140721	0.025371	-0.0369041	0.140119	0.897923	0.920271	0.663979	0.902589	-0.04226	0.0154283	-0.107036	0.0307833	0.97372	0.880283	0.909952	0.486283	|	-0.152146	-0.176946	-0.262195	0.00992525	0.104262	0.0796798	0.0042082	0.458663	-0.187902	-0.187671	-0.333993	-0.11475	0.266123	0.152671	0.0452415	0.962374
B3GALT4	0.0166343	0.105313	0.0823644	-0.120308	0.914693	0.437974	0.579724	0.438814	0.0259672	0.0735132	0.111894	-0.0876104	0.951789	0.327199	0.712536	0.27107	|	-0.0220256	0.108838	0.0679616	-0.122303	0.997252	0.24986	0.144598	0.289322	-0.000293565	0.0737293	0.100988	-0.0864165	0.830054	0.11216	0.39717	0.175672
B3GALT5	0.0347394	0.0421557	0.0221562	-0.0259737	0.909374	0.981843	0.856863	0.946564	0.0327847	-0.00248326	0.0235736	0.00574864	0.913251	0.663656	0.887645	0.721145	|	0.0246076	0.0820938	0.0689441	-0.00711697	0.844696	0.45982	0.119983	0.623064	0.0186981	0.0403493	0.0701707	0.025104	0.845513	0.176257	0.20089	0.915429
B3GALT5-AS1	0.0537184	0.119661	0.0545901	0.0976829	0.903842	0.753582	0.887599	0.369496	0.0319147	0.0319865	0.0252586	0.0730722	0.827998	0.255089	0.789276	0.214502	|	0.0252739	0.172087	0.120394	0.125088	0.972795	0.142029	0.125452	0.0756336	0.00321661	0.0873371	0.0913458	0.101381	0.819654	0.0209378	0.100765	0.055767
B3GALT6	0.00352377	0.0470556	-0.0499881	-0.0655537	0.747083	0.608833	0.885028	0.784476	0.0509056	0.0443765	-0.0229381	-0.0291953	0.989094	0.664859	0.777486	0.500537	|	-0.0461995	-0.0209605	-0.10696	-0.0975452	0.929507	0.697644	0.124884	0.358251	0.00659096	-0.0259445	-0.0808014	-0.0626791	0.5556	0.794335	0.0920923	0.212909
B3GALTL	0.138837	0.0837721	-0.0296727	0.0958283	0.493947	0.584789	0.819003	0.564921	0.135242	0.0462177	-0.0363612	0.063984	0.551941	0.377698	0.880042	0.369746	|	0.12955	0.0132644	-0.0879363	0.0596661	0.130757	0.675201	0.0908187	0.769233	0.132704	-0.0284395	-0.0949099	0.0256131	0.248349	0.874126	0.173343	0.526004
B3GAT1	0.00182087	0.0773266	0.0508994	0.00699768	0.984414	0.294705	0.700101	0.983953	-0.00890441	0.0729626	0.0506019	0.00294508	0.997414	0.401105	0.777486	0.962683	|	0.0762771	0.240347	0.241961	0.11057	0.480722	0.00302611	0.00229388	0.169395	0.0740075	0.240757	0.24878	0.117123	0.557886	0.0203689	0.0202772	0.29937
B3GAT2	0.330909	0.122828	0.0348104	-0.0551148	0.309571	0.212419	0.855768	0.807097	0.278473	0.133372	0.0446532	-0.0578027	0.270778	0.367029	0.908176	0.819886	|	0.298808	0.175126	0.0863679	-0.0596037	0.0786304	0.0126452	0.229998	0.69307	0.241963	0.185175	0.0983886	-0.0626065	0.0718937	0.0512581	0.350685	0.751975
B3GAT3	-0.0499942	0.14443	0.0461844	-0.0441538	0.923312	0.150649	0.767723	0.725021	-0.0277084	0.150138	0.0603874	-0.0431719	0.83792	0.283595	0.862365	0.729117	|	-0.0853787	0.0984181	-0.0102955	-0.0636617	0.514114	0.169531	0.969512	0.407817	-0.0558235	0.103149	0.00334642	-0.0680811	0.367698	0.285029	0.925473	0.518443
B3GNT2	-0.000592195	-0.0978335	0.0187315	-0.00606948	0.979724	0.460745	0.983583	0.991146	0.00830458	-0.0635546	0.00483584	-0.00154224	0.998671	0.348267	0.940163	0.963264	|	-0.056512	-0.174714	-0.0798221	-0.0489896	0.599095	0.0218728	0.17149	0.528608	-0.0415456	-0.146786	-0.0931411	-0.0469998	0.548854	0.0321581	0.367099	0.595359
B3GNT4	-0.0759254	0.00139255	0.0585406	0.143872	0.764125	0.735095	0.663542	0.444783	-0.0586094	0.0358697	0.0754749	0.111905	0.686638	0.993111	0.792439	0.308603	|	-0.0936428	-0.0389152	0.0385231	0.145001	0.225888	0.993459	0.445732	0.299453	-0.0850383	0.00067294	0.0521703	0.108974	0.258378	0.649936	0.647879	0.213599
B3GNT5	-0.04969	-0.0753777	-0.0693214	-0.0138795	0.90953	0.218796	0.654446	0.776278	-0.0239351	-0.0980179	-0.0734525	-0.0444668	0.800109	0.464406	0.73705	0.939346	|	-0.0229482	-0.0463352	-0.0285712	-0.00915325	0.985947	0.242643	0.616345	0.703104	0.0012443	-0.0671976	-0.0336544	-0.0411579	0.803029	0.51708	0.731284	0.951691
B3GNT7	-0.0170506	-0.0281594	0.0464625	-0.14001	0.944373	0.990529	0.628676	0.627335	-0.0173602	0.00154059	0.098273	-0.0713901	0.95043	0.811695	0.858016	0.307986	|	0.0193459	0.0306829	0.0712407	-0.0561877	0.717444	0.344118	0.101234	0.838025	0.0288307	0.0577235	0.120017	0.0249562	0.852479	0.670527	0.416024	0.66444
B3GNT9	0.14997	0.152705	-0.0121819	-0.217453	0.35053	0.144566	0.970324	0.218837	0.152157	0.125331	0.00857018	-0.187165	0.499022	0.200505	0.967103	0.163517	|	0.148235	0.162767	0.0280049	-0.281713	0.0517372	0.0223991	0.455256	0.0169488	0.159023	0.133209	0.0506433	-0.254266	0.154741	0.0277151	0.756143	0.0280217
B3GNTL1	-0.0624028	0.013965	-0.0260473	0.0318471	0.992721	0.622932	0.884575	0.480443	-0.00262392	0.0381932	-0.0241392	0.0646683	0.707822	0.911718	0.898947	0.773602	|	-0.0567582	0.0529421	0.00117798	0.100544	0.955921	0.103881	0.944688	0.0444977	0.00413986	0.0814492	0.00430188	0.135008	0.436626	0.426857	0.987828	0.235408
B4GALNT1	-0.134631	0.0386789	0.0419611	0.753108	0.628749	0.868027	0.960283	0.141869	-0.11841	0.0239068	-0.0173622	0.571941	0.59314	0.812547	0.909632	0.0709958	|	-0.163462	0.0118246	0.046322	0.711751	0.129978	0.999632	0.838149	0.0434391	-0.145408	-3.77602e-05	-0.0227964	0.533394	0.164125	0.917499	0.702519	0.0254399
B4GALNT3	-0.098445	0.134303	0.220751	0.328986	0.910624	0.0848668	0.335813	0.147491	-0.0308929	0.155785	0.203027	0.282527	0.642196	0.216744	0.459006	0.0909818	|	-0.0443015	0.219457	0.333296	0.476945	0.837509	0.00182964	0.00106369	0.00232665	0.0195185	0.253703	0.313257	0.437407	0.68471	0.0178037	0.00955617	0.00463321
B4GALNT4	0.114806	0.2087	0.202498	0.230065	0.713352	0.113871	0.560808	0.202585	0.111095	0.215618	0.18869	0.213496	0.712847	0.245658	0.606825	0.172125	|	0.227999	0.36014	0.423359	0.484055	0.0582103	0.00141537	0.00129232	0.00146081	0.233643	0.372359	0.416042	0.48124	0.137984	0.0128842	0.0121664	0.00670874
B4GALT1	0.086085	0.0109005	0.0980063	0.0112839	0.788642	0.964209	0.699671	0.890405	0.0520189	-0.0054559	0.0673413	0.0211247	0.630235	0.942599	0.679009	0.944639	|	0.120997	0.0643485	0.194823	0.0315928	0.16565	0.383591	0.0173215	0.670304	0.0985201	0.0552767	0.181537	0.0403143	0.148471	0.404856	0.0348773	0.789556
B4GALT2	-0.0358496	0.0974416	0.106969	0.100945	0.962903	0.318165	0.592267	0.37016	-0.0124894	0.0841787	0.0896194	0.0819532	0.866546	0.403945	0.631507	0.229763	|	-0.000694334	0.109867	0.159563	0.187992	0.644817	0.0814906	0.0185044	0.0123669	0.0355415	0.0993183	0.14814	0.181301	0.995147	0.141743	0.0405992	0.0204641
B4GALT3	0.0754761	0.0413996	0.120791	0.0834654	0.898016	0.681436	0.579724	0.542047	0.0248078	0.0310075	0.0815723	0.0507178	0.625398	0.662388	0.583214	0.291385	|	0.05931	0.0161206	0.0835605	0.0917943	0.846055	0.954781	0.402081	0.300152	0.0127066	0.00318874	0.0459033	0.0602277	0.412978	0.807733	0.165513	0.154685
B4GALT4	0.0136332	-0.0594933	0.0280327	-0.062789	0.9484	0.554776	0.862856	0.594155	0.016092	-0.0462074	0.0241086	-0.0407536	0.963858	0.539738	0.872727	0.422972	|	-0.0393193	-0.0588174	0.0181218	-0.120156	0.64828	0.373381	0.798511	0.0675161	-0.034267	-0.0448581	0.0130555	-0.0997077	0.669938	0.33031	0.775339	0.0717799
B4GALT5	-0.00502658	-0.0174595	0.013007	0.124592	0.981612	0.751088	0.925227	0.452598	-0.00771776	-0.0235699	-0.0156491	0.0908654	0.98709	0.866802	0.952535	0.301308	|	-0.071804	-0.138332	-0.160079	0.075094	0.307006	0.016221	0.00888559	0.723754	-0.0768905	-0.146851	-0.194413	0.0349333	0.453852	0.0649257	0.069751	0.484221
B4GALT6	-0.174009	-0.0641756	-0.0263173	0.360928	0.532203	0.364028	0.693978	0.628569	-0.18084	-0.103195	-0.0794301	0.174302	0.602019	0.621731	0.931883	0.280551	|	-0.236042	-0.309189	-0.33477	0.334143	0.0581707	0.00688763	0.00254981	0.475521	-0.245345	-0.324745	-0.402858	0.181472	0.14658	0.0259011	0.0244892	0.244534
B4GALT7	0.052501	0.146364	-0.0283621	-0.00578031	0.601498	0.116419	0.907543	0.868078	0.0911654	0.160436	0.0231837	0.0221998	0.812287	0.28325	0.915519	0.967536	|	0.0516005	0.141798	-0.03449	0.0452552	0.163318	0.0263702	0.79912	0.332522	0.102398	0.15331	0.0181035	0.0777615	0.583573	0.10576	0.681038	0.652419
B4GAT1	-0.0245632	-0.0276703	0.0146338	0.121955	0.984368	0.941283	0.977765	0.947388	-0.00981811	-0.0128269	0.00760734	0.0214639	0.947367	0.895624	0.963761	0.636386	|	-0.28616	-0.264783	-0.344994	0.0443953	0.0839688	0.0360119	0.00850341	0.803796	-0.283597	-0.27146	-0.365505	-0.0505254	0.137882	0.08559	0.0392674	0.850974
B9D1	-0.0488206	-0.0152419	-0.0439497	-0.0812743	0.944373	0.957257	0.92558	0.582981	-0.0184732	-0.00755347	-0.0196469	-0.050477	0.831662	0.928277	0.839874	0.365079	|	-0.130152	-0.0771918	-0.113315	-0.0662145	0.20998	0.293567	0.184672	0.655008	-0.0973026	-0.0745551	-0.0888205	-0.031262	0.177262	0.373921	0.138587	0.388339
B9D2	0.0770585	0.104123	0.0165971	0.129702	0.464119	0.29308	0.878466	0.388821	0.113957	0.103602	0.0323173	0.0896129	0.697864	0.4409	0.960665	0.217984	|	0.0836239	0.114837	0.0455644	0.196158	0.0796336	0.0837401	0.370879	0.0328326	0.121812	0.113755	0.0629965	0.159567	0.329968	0.175523	0.621149	0.0303671
bA255A11.4	0.15285	0.0514148	-0.00118478	0.00600142	0.81143	0.994141	0.843945	0.83614	0.0574297	0.00108023	-0.039193	-0.0403849	0.433378	0.730112	0.997487	0.979293	|	0.166563	0.0767607	0.030675	-0.0410488	0.392709	0.677261	0.906623	0.427492	0.0689933	0.0316653	-0.00976095	-0.0979882	0.09106	0.371163	0.740451	0.803686
BAALC	-0.0284906	-0.123652	-0.0755224	0.00583061	0.977578	0.250725	0.687873	0.851095	-0.00900369	-0.0928651	-0.0620046	-0.0305166	0.900535	0.233468	0.67313	0.972351	|	-0.10374	-0.158178	-0.144373	0.0132855	0.293461	0.0282633	0.0699467	0.872248	-0.0776346	-0.135339	-0.124555	-0.0178726	0.247013	0.036918	0.066046	0.918313
BAALC-AS1	0.158047	-0.0750308	-0.0890609	0.0488479	0.843635	0.948443	0.987048	0.905798	0.139273	0.0310267	-0.0156175	0.0456467	0.818942	0.878443	0.927196	0.886942	|	0.138115	-0.0985178	-0.0966462	0.0590183	0.632818	0.986392	0.937615	0.818646	0.116101	-0.00483659	-0.0213612	0.0553423	0.632592	0.712365	0.748002	0.824963
BAATP1	-0.0127956	-0.00883955	-0.0128749	-0.0454715	0.913057	0.994979	0.877208	0.724392	-0.0162688	-0.000401281	0.0168098	-0.0211544	0.93569	0.925309	0.927264	0.39133	|	0.0639349	0.0609404	0.0803369	0.0246781	0.323577	0.104769	0.0144655	0.289626	0.0557527	0.0742809	0.11138	0.0510113	0.358386	0.285029	0.14009	0.673517
BABAM1	-0.0158776	0.0589998	-0.00312356	0.0688293	0.9816	0.390213	0.996948	0.785233	0.00583807	0.0600008	-0.000836076	0.040162	0.9392	0.495346	0.989464	0.622363	|	-0.168527	-0.119722	-0.236617	-0.0281889	0.0958749	0.150733	0.00873778	0.532207	-0.149342	-0.122391	-0.241676	-0.065636	0.138207	0.248202	0.0375384	0.83128
BACE1	0.0271125	0.105531	-0.0496806	-0.246562	0.99421	0.359816	0.677528	0.196463	0.00112203	0.0576784	-0.0543939	-0.21164	0.825153	0.200505	0.779648	0.136777	|	-0.0283471	0.0411193	-0.133756	-0.407669	0.217759	0.888314	0.00830047	0.00257099	-0.0568582	-0.00846934	-0.142344	-0.38306	0.649716	0.519214	0.0468601	0.00674752
BACE1-AS	0.0332687	0.0614987	-0.0864477	-0.0184186	0.849056	0.674865	0.682623	0.960549	0.0406242	0.053504	-0.068136	-0.006015	0.890843	0.729846	0.692644	0.859425	|	0.100814	0.141325	-0.000347816	0.0418565	0.13474	0.085193	0.786174	0.378995	0.111417	0.137575	0.0206709	0.061869	0.289429	0.176248	0.997219	0.603136
BACE2	0.157402	0.125414	0.276187	0.140084	0.550793	0.350766	0.506665	0.229565	0.122119	0.0977411	0.24576	0.136991	0.453033	0.306925	0.459006	0.202556	|	0.244348	0.230589	0.348862	0.230376	0.034382	0.00935044	0.00150396	0.00668096	0.206294	0.207349	0.323563	0.229364	0.0588688	0.0187585	0.0121619	0.0154576
BACH1	0.0415281	-0.0151792	-0.0133548	-0.0701358	0.985535	0.716407	0.799167	0.507091	0.00516683	-0.0287737	-0.032993	-0.0619321	0.813879	0.899305	0.943509	0.447766	|	-0.0100279	-0.0737378	-0.0684037	-0.0959458	0.549626	0.0812943	0.105277	0.199511	-0.0402915	-0.0940805	-0.0852777	-0.0853143	0.914904	0.295827	0.284111	0.218178
BACH2	0.0124985	-0.0344779	-0.063815	-0.11882	0.948614	0.753582	0.690953	0.393171	0.0127651	-0.0205442	-0.042832	-0.0876951	0.957175	0.655473	0.672849	0.238888	|	0.0440795	-0.0159688	-0.0344242	-0.141127	0.388463	0.988309	0.77921	0.119181	0.0475446	-0.000689877	-0.0129437	-0.111894	0.540915	0.756651	0.529411	0.0875974
BAD	0.00518941	0.20885	0.02955	0.0755442	0.873623	0.124196	0.799167	0.610537	0.0723852	0.253736	0.08909	0.0965439	0.99381	0.345855	0.958703	0.715904	|	-0.00785129	0.228828	0.0626973	0.187827	0.642737	0.0180674	0.299386	0.0981914	0.0709007	0.268236	0.126835	0.215358	0.972225	0.112858	0.694494	0.242098
BAG1	-0.0182435	-0.00324185	0.017406	-0.109752	0.99421	0.752531	0.893823	0.482807	-0.0016543	0.0230384	0.0178883	-0.0594919	0.935688	0.979286	0.919951	0.140579	|	-0.0706767	-0.0798163	-0.0780721	-0.155655	0.456187	0.291358	0.181381	0.106361	-0.0468388	-0.0615984	-0.0766398	-0.10239	0.359575	0.244633	0.261975	0.0239532
BAG2	-0.0272241	-0.117867	0.132969	0.168191	0.860394	0.364558	0.802494	0.777751	-0.0623773	-0.124492	0.0681415	0.0518913	0.950364	0.493728	0.671886	0.220815	|	-0.0222386	-0.10588	0.100633	0.159493	0.599512	0.243184	0.733106	0.7741	-0.062629	-0.109516	0.0357831	0.0373156	0.885824	0.336793	0.348001	0.153672
BAG3	0.0994896	0.0831326	0.00326427	0.0993331	0.860068	0.55445	0.889189	0.801941	0.143257	0.219206	0.101188	0.126194	0.904896	0.865845	0.997979	0.826908	|	0.232392	0.212347	0.359466	0.260518	0.31223	0.174369	0.0678838	0.364446	0.263618	0.318698	0.456279	0.290129	0.440021	0.414123	0.197908	0.442464
BAG4	-0.0954588	-0.0592351	0.024922	0.0846318	0.762965	0.375679	0.878462	0.924566	-0.0696367	-0.0926347	-0.0295432	-0.0265807	0.660953	0.683324	0.915519	0.716815	|	-0.266427	-0.271143	-0.258892	0.0383795	0.0372386	0.00432287	0.00484615	0.683789	-0.251238	-0.294598	-0.326244	-0.0678712	0.0808317	0.025183	0.0505018	0.850189
BAG5	-0.0405863	-0.0534851	-0.043128	-0.0271754	0.671979	0.181097	0.598782	0.530718	-0.0516496	-0.0650703	-0.0554741	-0.0353924	0.778834	0.397284	0.735443	0.665479	|	-0.153443	-0.186551	-0.216282	-0.151358	0.0268857	0.0018876	0.00132826	0.00423293	-0.165814	-0.201593	-0.234774	-0.169673	0.100666	0.0162868	0.0154711	0.029308
BAG6	0.0209476	0.0633008	0.0478741	0.0549245	0.781726	0.342453	0.62751	0.597684	0.0378257	0.063081	0.0592562	0.0426947	0.900015	0.484305	0.750387	0.47739	|	0.0503905	0.0851125	0.0824206	0.110089	0.155794	0.0520508	0.0288721	0.0707255	0.068596	0.0876437	0.0953198	0.101975	0.410067	0.142276	0.119919	0.0903809
BAHCC1	0.0600012	0.152437	0.0461458	0.0296296	0.764061	0.0848668	0.64653	0.634736	0.0666138	0.164643	0.0842087	0.0595354	0.790389	0.200505	0.849301	0.842778	|	0.192933	0.313516	0.254125	0.223896	0.0437159	0.00112051	0.00211589	0.0126088	0.204819	0.332478	0.297273	0.264933	0.126111	0.0102832	0.0296326	0.0786736
BAHD1	-0.017336	-0.00183011	0.0717785	0.0318016	0.993465	0.826476	0.668774	0.617175	-0.00194686	0.021461	0.0650505	0.0383257	0.923935	0.989778	0.711068	0.6885	|	0.023289	0.057435	0.0990576	0.100456	0.506155	0.143095	0.0801749	0.0377107	0.0383537	0.0801314	0.0960132	0.11798	0.752642	0.368901	0.129374	0.134706
BAIAP2	-0.100279	0.14807	0.125466	0.214695	0.811049	0.103682	0.568053	0.210611	-0.0629893	0.167037	0.138322	0.226474	0.65576	0.268596	0.655702	0.242237	|	-0.0614658	0.200979	0.219339	0.35476	0.776872	0.00466871	0.00781656	0.00507635	-0.0284326	0.231711	0.228771	0.377486	0.574288	0.0409037	0.0429647	0.0245598
BAIAP2-AS1	0.0442428	-0.0173856	0.0452954	0.141215	0.737846	0.830532	0.725523	0.272739	0.0610765	0.0231644	0.0520461	0.120769	0.838686	0.89727	0.809335	0.194868	|	0.0521999	-0.027711	0.0187297	0.216417	0.288748	0.876102	0.659266	0.0113368	0.0683861	0.0106179	0.0279376	0.203709	0.542259	0.712365	0.817838	0.0205148
BAIAP3	0.0941003	0.0290934	0.0991697	0.181687	0.72245	0.728179	0.692321	0.419783	0.15453	0.0862879	0.153592	0.20047	0.848161	0.936911	0.840829	0.455253	|	0.124774	0.0700987	0.0879378	0.351006	0.230722	0.359913	0.36293	0.0356696	0.18514	0.139567	0.137	0.376487	0.511143	0.723983	0.626841	0.0871647
BAK1	-0.0418035	0.0205297	0.017147	-0.0693906	0.988954	0.484819	0.686593	0.872735	-0.00455458	0.064627	0.0657589	-0.021076	0.857737	0.892692	0.947589	0.536525	|	-0.0275031	0.0400384	0.0422127	-0.045733	0.837476	0.166836	0.117971	0.952192	0.0162622	0.0825426	0.0928785	0.00531981	0.779923	0.618281	0.568586	0.642784
BAMBI	0.0267753	-0.0431562	-0.0488074	-0.158644	0.952336	0.976557	0.961626	0.532154	0.0244501	-0.0051381	0.0142386	-0.126926	0.945887	0.824091	0.863829	0.419313	|	0.0605355	0.0108147	0.0353584	-0.250159	0.583587	0.525696	0.279643	0.116974	0.0621832	0.0573677	0.102015	-0.221766	0.639945	0.929958	0.764781	0.123473
BANF1	0.0452011	0.0292145	0.0917627	-0.014167	0.888253	0.674429	0.642835	0.938454	0.0394166	0.0532297	0.0983651	-0.0114199	0.87798	0.865923	0.712536	0.914215	|	0.0116515	-0.0328681	-0.00376662	-0.0774626	0.950229	0.888314	0.997428	0.345685	0.00646078	-0.013238	-0.00029802	-0.079839	0.929791	0.747273	0.97432	0.415154
BANF1P3	-0.0369187	-0.0804987	0.0917394	0.080283	0.878885	0.533699	0.925287	0.53038	-0.0481431	-0.0839967	0.0292024	0.099976	0.922782	0.670533	0.781641	0.642052	|	0.00492089	-0.063484	0.0757449	0.0923421	0.97196	0.466924	0.904984	0.346535	-0.00424614	-0.0654176	0.0127089	0.107428	0.976704	0.590761	0.523113	0.511654
BANP	0.0699036	0.117781	0.132136	0.104509	0.852672	0.411036	0.687148	0.466117	0.0562687	0.103042	0.09831	0.109201	0.782752	0.407991	0.659302	0.461514	|	0.200261	0.265406	0.317247	0.230396	0.106758	0.0104029	0.00610855	0.0334203	0.176579	0.253342	0.288752	0.235847	0.131959	0.0286048	0.0190613	0.0696657
BAP1	-0.0974973	0.0578404	0.0641548	0.348407	0.617533	0.469513	0.751546	0.123048	-0.077026	0.0485343	0.0402346	0.273622	0.548904	0.509797	0.698536	0.0627622	|	-0.0932764	0.0754888	0.0736569	0.369583	0.322785	0.125243	0.271028	0.00934852	-0.0643243	0.066187	0.0516959	0.306306	0.231193	0.166318	0.189855	0.00855417
BARD1	0.126196	-0.0239434	0.0184905	-0.105588	0.446867	0.876232	0.897177	0.789381	0.132168	0.0193931	0.0282171	-0.0473237	0.572873	0.881192	0.950157	0.511407	|	0.136232	-0.0364179	0.0621811	-0.085407	0.0627719	0.986418	0.291936	0.876185	0.150772	-0.00143772	0.0761422	-0.0200797	0.195204	0.695716	0.4496	0.534315
BASP1	-0.14137	-0.108677	-0.01008	0.429711	0.735497	0.563414	0.880244	0.540051	-0.117775	-0.103171	-0.0500746	0.256963	0.692982	0.629189	0.982527	0.298636	|	-0.1706	-0.163842	-0.198068	0.501075	0.185458	0.164094	0.0549512	0.249235	-0.164006	-0.161818	-0.249509	0.336109	0.279791	0.236816	0.18636	0.143659
BATF3	-0.0348932	0.0340808	-0.0297456	0.123972	0.775687	0.698645	0.876167	0.807292	-0.0848637	0.045902	-0.0398096	0.0399024	0.937334	0.849573	0.933708	0.411196	|	-0.0316672	0.0179636	-0.0688355	0.104516	0.410364	0.734616	0.363371	0.870536	-0.0877208	0.0269105	-0.0766166	0.01876	0.844569	0.866205	0.511805	0.406838
BAX	-0.00364976	0.10461	0.0419004	-0.0640427	0.929232	0.46129	0.859921	0.906376	0.0218286	0.0689669	0.0323284	-0.0160079	0.990914	0.348267	0.840322	0.554114	|	-0.0177898	0.115202	0.0795957	-0.0905288	0.886344	0.201509	0.237608	0.588536	0.0114782	0.0782791	0.0737279	-0.0438689	0.858244	0.105963	0.270097	0.30158
BAZ1A	0.0786704	-0.0206847	0.0207427	-0.168657	0.722828	0.962002	0.774681	0.454721	0.0645964	0.00700239	0.0686694	-0.13337	0.660738	0.89533	0.956921	0.344734	|	0.124193	0.0720051	0.0955969	-0.156281	0.0918999	0.185571	0.0921164	0.361487	0.117121	0.0997232	0.141648	-0.118049	0.142794	0.421586	0.353044	0.290343
BAZ1B	0.10047	0.00218308	0.0333004	-0.0423685	0.535677	0.947791	0.898377	0.827875	0.0717187	0.00619731	0.018959	-0.0214416	0.436503	0.988647	0.85135	0.617006	|	0.0863764	-0.00415434	0.0149654	-0.0506076	0.226543	0.949281	0.988638	0.68164	0.0608893	-0.00344427	-0.000809455	-0.0270692	0.168978	0.95273	0.826723	0.465471
BAZ2A	0.114695	0.14782	0.0471358	-0.00289736	0.466779	0.0948203	0.625252	0.769427	0.11702	0.168156	0.0778675	0.0355713	0.541496	0.237564	0.790419	0.982262	|	0.146701	0.189195	0.192334	0.0385581	0.047886	0.00339957	0.00280367	0.303509	0.149294	0.211456	0.220604	0.0809452	0.118693	0.0247676	0.0261353	0.673267
BAZ2B	0.0449553	-0.0374304	-0.0359323	-0.165025	0.958782	0.574581	0.899455	0.326494	0.0123655	-0.0452374	-0.0241834	-0.132338	0.782648	0.738045	0.861977	0.219298	|	0.075246	0.0404953	0.0569105	-0.180165	0.441538	0.681113	0.342106	0.146224	0.0475859	0.0289046	0.068679	-0.141991	0.279191	0.61637	0.501161	0.10848
BBIP1	-0.0582728	-0.0699286	-0.131485	-0.237487	0.86469	0.598237	0.626382	0.177903	-0.0440131	-0.052722	-0.0965473	-0.200877	0.806335	0.541665	0.618657	0.100106	|	-0.12025	-0.107316	-0.188717	-0.368823	0.208293	0.140026	0.0281172	0.00262782	-0.104087	-0.0958365	-0.155116	-0.339764	0.239429	0.150874	0.028492	0.00473968
BBOX1	0.176571	-0.220609	-0.0829322	0.100609	0.532809	0.228942	0.80621	0.895124	0.169886	-0.191882	-0.0764974	0.0212991	0.595153	0.288509	0.809771	0.380274	|	0.0698018	-0.148712	-0.045456	0.0398078	0.6378	0.296053	0.792674	0.683414	0.0667101	-0.126745	-0.0331094	-0.0419883	0.709185	0.291031	0.729207	0.718187
BBOX1-AS1	0.066245	0.156532	-0.0511194	0.093302	0.705844	0.367906	0.925287	0.397893	0.098497	0.103765	-0.0214522	0.0949856	0.837582	0.296997	0.839874	0.41375	|	0.094752	0.234018	0.102952	0.211892	0.183235	0.0238994	0.118597	0.0138634	0.128184	0.18764	0.134145	0.218302	0.459741	0.0299246	0.345382	0.0449607
BBS1	0.0401266	-0.00922204	-0.0203812	0.133946	0.688618	0.762139	0.896241	0.493155	0.0554891	-0.0222142	-0.0171698	0.0903096	0.797628	0.930796	0.893448	0.281747	|	0.0563058	-0.00361547	-0.0206573	0.190378	0.155728	0.730633	0.705816	0.0997063	0.0721535	-0.0158289	-0.0173612	0.152035	0.381347	0.953279	0.688984	0.0668035
BBS10	-0.0322346	-0.0616835	-0.0338156	-0.0260661	0.817272	0.266055	0.686105	0.451452	-0.0395935	-0.0801452	-0.0585568	-0.0613332	0.866902	0.531177	0.858696	0.74539	|	-0.0951426	-0.111016	-0.137159	-0.164785	0.0934792	0.0107154	0.00751412	0.00496557	-0.105132	-0.133037	-0.163292	-0.210631	0.236054	0.0817163	0.0566696	0.0312413
BBS12	0.0357879	0.00694942	0.00724109	0.176488	0.816862	0.847126	0.864491	0.458737	0.0366857	-0.0191431	-0.0299661	0.103584	0.834684	0.962057	0.978128	0.220014	|	-0.0652725	-0.100249	-0.158124	0.147944	0.379934	0.0408305	0.00885171	0.500445	-0.0652148	-0.12997	-0.200347	0.0708697	0.497081	0.222719	0.0930712	0.217944
BBS2	0.0354725	-0.0554984	-0.0869726	-0.110541	0.998267	0.353228	0.651257	0.295207	-0.000869166	-0.0782817	-0.078018	-0.116296	0.893258	0.621568	0.678592	0.325603	|	-0.0382677	-0.055957	-0.0934007	-0.236818	0.429314	0.145067	0.16665	0.00476488	-0.0686592	-0.0820555	-0.0850367	-0.251832	0.732155	0.408098	0.18781	0.0229655
BBS4	-0.0604298	-0.091414	-0.173269	-0.0779401	0.876736	0.502387	0.506665	0.415372	-0.0265446	-0.0585553	-0.136435	-0.0651323	0.666086	0.372763	0.459006	0.310449	|	-0.19502	-0.182965	-0.302614	-0.16949	0.0530991	0.0181214	0.00118284	0.0121267	-0.15791	-0.15637	-0.266736	-0.160135	0.0751609	0.0244763	0.00955617	0.0194621
BBS5	-0.00316509	0.0755299	0.0721556	0.0430604	0.871482	0.120864	0.550101	0.312062	0.0277726	0.103132	0.100751	0.0772463	0.989643	0.378796	0.661625	0.601903	|	0.0557284	0.15869	0.184032	0.150391	0.124321	0.0014587	0.00132699	0.00348814	0.092206	0.189283	0.211205	0.191441	0.479266	0.020313	0.0164666	0.0450771
BBS7	-0.0677046	-0.104249	-0.0185952	0.121745	0.756431	0.395356	0.691896	0.673045	-0.0526844	-0.0840215	-0.0574645	0.0615581	0.694492	0.411247	0.936527	0.388293	|	-0.225758	-0.284893	-0.29405	-0.0542747	0.0315615	0.00695562	0.00218115	0.265406	-0.217098	-0.287676	-0.345987	-0.134922	0.0808317	0.0286673	0.0245889	0.721681
BBS9	0.0986974	0.0488333	0.0536678	0.0203246	0.770533	0.807984	0.748478	0.970868	0.0484616	0.0202442	0.0376041	-0.00515339	0.503218	0.555324	0.716322	0.869897	|	0.0965331	0.069429	0.0782257	0.026266	0.355994	0.360479	0.118164	0.961709	0.0553089	0.042311	0.0678833	0.00408644	0.183873	0.171813	0.120284	0.786581
BBX	0.0194575	0.0302759	-0.0354843	-0.315352	0.955407	0.979019	0.872194	0.159898	-0.0133992	-0.00336222	-0.0301917	-0.282924	0.936828	0.819331	0.879493	0.109529	|	-0.00886557	0.056542	-0.016272	-0.343856	0.568374	0.798758	0.912391	0.025168	-0.0371568	0.0184304	-0.00786308	-0.308874	0.925645	0.435767	0.856803	0.0321388
BCAM	0.15447	0.372104	0.208022	0.091578	0.348309	0.0848668	0.506665	0.412875	0.159461	0.370423	0.223318	0.124375	0.498103	0.154968	0.600576	0.521935	|	0.306128	0.400077	0.452921	0.367862	0.0158694	0.0018876	0.00144936	0.00503492	0.33056	0.421	0.479979	0.41249	0.0664956	0.0136814	0.0123203	0.0232962
BCAN	0.0107076	0.131421	0.060489	-0.136328	0.855783	0.20086	0.598782	0.748532	0.0603443	0.130898	0.111318	-0.059421	0.982248	0.314756	0.80911	0.428185	|	0.133767	0.304591	0.296313	0.00494469	0.104935	0.00258253	0.00216341	0.47315	0.193003	0.304559	0.361677	0.0984438	0.366991	0.0155108	0.0316594	0.979345
BCAP29	-0.0813714	-0.0717079	-0.0297856	0.075492	0.568692	0.325393	0.697545	0.919015	-0.076001	-0.07221	-0.0511658	0.0156138	0.581989	0.417455	0.870891	0.537036	|	-0.237634	-0.254886	-0.277821	-0.0891743	0.0218186	0.0034012	0.00186816	0.109335	-0.23335	-0.259277	-0.307791	-0.163082	0.0694523	0.0167989	0.0203678	0.466525
BCAP31	-0.035826	0.0155202	0.0340361	0.0290188	0.93893	0.777382	0.869307	0.990282	-0.0163327	0.0201434	0.0224908	0.00170698	0.851128	0.875145	0.833492	0.806674	|	-0.163613	-0.134904	-0.153685	-0.0529969	0.0814606	0.0573152	0.0232572	0.245516	-0.145871	-0.132842	-0.171384	-0.0874866	0.134215	0.12874	0.0994823	0.583102
BCAR1	0.0731702	0.271564	0.102058	0.000998669	0.774928	0.0848668	0.659166	0.827285	0.101688	0.283995	0.128447	0.0498349	0.857737	0.185417	0.783961	0.997549	|	0.16032	0.384045	0.277198	0.0859246	0.123237	0.00116456	0.00782225	0.334995	0.198634	0.401489	0.308005	0.137388	0.316133	0.0102948	0.0574453	0.643683
BCAR3	0.12388	0.124458	0.180389	0.208711	0.72862	0.32855	0.57293	0.185225	0.0867552	0.119915	0.177909	0.15859	0.625398	0.380369	0.618657	0.0848544	|	0.210111	0.197757	0.2485	0.315381	0.0675512	0.0270067	0.0179667	0.0030666	0.187085	0.189611	0.241384	0.270089	0.106024	0.0405482	0.0328717	0.00419946
BCAS1	-0.0483894	0.215712	-0.178862	-0.523271	0.872067	0.23838	0.930323	0.261276	-0.0628753	0.21353	-0.0477166	-0.347456	0.911309	0.371521	0.744049	0.0992467	|	-0.00899294	0.333711	0.026056	-0.460916	0.995402	0.0164982	0.352885	0.245684	0.000890535	0.322956	0.17008	-0.266742	0.965206	0.0517169	0.920079	0.0712134
BCAS2	-0.131422	-0.134065	-0.0290188	-0.0361105	0.759733	0.347139	0.843152	0.796347	-0.0749099	-0.0899487	-0.0416675	-0.0384818	0.512199	0.253013	0.920885	0.820078	|	-0.354127	-0.41165	-0.388862	-0.259585	0.0322505	0.00351468	0.00306639	0.0205254	-0.302275	-0.376538	-0.412584	-0.280454	0.0694523	0.0134604	0.0257385	0.0752594
BCAS2P1	0.043388	0.25001	0.0475907	0.0943626	0.890842	0.103682	0.727245	0.492416	0.0537844	0.231173	0.0883922	0.102393	0.916547	0.198118	0.898947	0.562605	|	0.187763	0.388891	0.261832	0.255635	0.122306	0.0014107	0.00621169	0.0181305	0.200886	0.374026	0.309838	0.276507	0.247421	0.0102948	0.0637229	0.072625
BCAS3	0.00583459	-0.0209587	-0.0307786	-0.108401	0.871214	0.406853	0.623427	0.132956	-0.0249838	-0.0409567	-0.0507671	-0.127541	0.979948	0.774141	0.800392	0.173666	|	-0.0692598	-0.125162	-0.173436	-0.149288	0.081371	0.00466084	0.00159869	0.00503492	-0.103903	-0.146914	-0.199273	-0.166534	0.357807	0.0456551	0.0185577	0.0248257
BCAS4	-0.00193259	0.0352359	0.004156	0.390893	0.925156	0.885521	0.918028	0.19535	-0.0361593	-0.0202127	-0.0214772	0.311844	0.997655	0.820993	0.989158	0.102046	|	-0.0713233	-0.0548482	-0.103606	0.362705	0.33816	0.174859	0.0602833	0.0821415	-0.105772	-0.104891	-0.131731	0.291552	0.600089	0.558005	0.21143	0.0605247
BCAT1	-0.142256	-0.0489872	-0.0644131	-0.0479404	0.703735	0.69153	0.675642	0.61319	-0.102026	-0.0496693	-0.0768278	-0.0819469	0.560778	0.767824	0.782543	0.786233	|	-0.341757	-0.348711	-0.435044	-0.269177	0.0303424	0.00885	0.0016681	0.0145387	-0.304664	-0.356372	-0.459894	-0.324062	0.0701287	0.0369851	0.0166054	0.0802085
BCAT2	0.0981597	0.0816375	0.0264057	-0.0282699	0.805137	0.718587	0.83522	0.859802	0.0682045	0.0424269	0.0435039	-0.0260459	0.711823	0.501972	0.930154	0.852835	|	0.179401	0.214774	0.178117	0.0378829	0.119033	0.0306233	0.01583	0.630292	0.15145	0.177747	0.200552	0.0469936	0.153533	0.0325422	0.0887565	0.758187
BCCIP	0.0220491	-0.00407096	0.0527449	-0.0296667	0.977602	0.83498	0.851646	0.90029	-0.00815298	-0.020413	0.031615	-0.0122428	0.914683	0.980365	0.775007	0.709946	|	-0.0325915	-0.0555481	-0.0124639	-0.113418	0.337775	0.163787	0.626696	0.0923692	-0.0641117	-0.0760757	-0.0317788	-0.10225	0.711232	0.438025	0.881412	0.103183
BCDIN3D	0.0485999	0.00295427	-0.0111498	-0.105744	0.989159	0.972046	0.986319	0.43907	0.00310655	-0.00310395	0.00332818	-0.0652915	0.713084	0.981379	0.960557	0.212354	|	0.0333619	-0.00459439	-0.035023	-0.147174	0.80116	0.791083	0.696646	0.0631428	-0.0135523	-0.0123255	-0.0202294	-0.111048	0.580169	0.937075	0.566034	0.034713
BCDIN3D-AS1	0.00409494	0.00989655	-0.0702807	-0.00155413	0.95677	0.789841	0.618109	0.993349	-0.0106624	-0.0179431	-0.0617496	0.00076134	0.986868	0.914321	0.661625	0.986473	|	0.0145632	-0.00713392	-0.0994116	-0.00697114	0.943918	0.346681	0.0299298	0.962274	0.00429081	-0.0356199	-0.0915958	-0.00268635	0.843224	0.89221	0.0633916	0.923485
BCHE	-0.0614123	-0.0251048	-0.065595	-0.228078	0.914373	0.949463	0.947388	0.317624	-0.0331875	0.0101908	-0.0212148	-0.186215	0.814807	0.889381	0.841936	0.211725	|	-0.104548	-0.00648079	-0.051346	-0.310884	0.442499	0.803734	0.960575	0.0432515	-0.0703812	0.022866	0.0054998	-0.269189	0.329006	0.953455	0.681424	0.0438317
BCKDHA	-0.007168	0.0160903	0.00963934	-0.139378	0.933177	0.699332	0.839844	0.426039	0.0283992	0.0529892	0.0452903	-0.107445	0.98709	0.938086	0.975037	0.293835	|	-0.0984164	-0.0708709	-0.0849136	-0.271262	0.544593	0.681236	0.580025	0.0151924	-0.0668765	-0.0413809	-0.0489645	-0.249671	0.447967	0.532082	0.375523	0.0201644
BCKDHB	-0.033093	-0.0771127	-0.0897271	-0.155567	0.823985	0.266381	0.63155	0.166857	-0.0571264	-0.0905567	-0.0863687	-0.170293	0.912535	0.452565	0.67834	0.187117	|	-0.055033	-0.0767044	-0.108891	-0.255547	0.363881	0.0967498	0.125459	0.00260697	-0.0783784	-0.0934046	-0.102927	-0.275958	0.611153	0.243822	0.14477	0.0132268
BCKDK	0.0716173	0.0753001	0.0481235	0.0871313	0.597502	0.175214	0.644812	0.406698	0.0911559	0.117069	0.0750256	0.0764414	0.72979	0.516742	0.819525	0.349464	|	0.0718807	0.0770856	0.0661832	0.129909	0.169316	0.0416894	0.103338	0.0565458	0.0962112	0.119214	0.0936961	0.123671	0.418259	0.284048	0.371281	0.0866421
BCL10	-0.0305314	-0.0528116	-0.0279179	-0.0930952	0.998675	0.852539	0.946769	0.540078	-0.000500484	-0.0168103	0.0128465	-0.0558871	0.85318	0.510835	0.8811	0.279033	|	-0.0531179	-0.0339254	-0.00969315	-0.111596	0.769261	0.986392	0.589844	0.245293	-0.0189012	-0.00106477	0.0331759	-0.0739535	0.411564	0.570423	0.896715	0.117624
BCL11A	-0.0964279	-0.0910914	-0.00765266	0.520756	0.575271	0.591523	0.948165	0.182925	-0.106691	-0.0574386	-0.0172115	0.408785	0.642786	0.432504	0.982527	0.100106	|	-0.111403	-0.0759101	-0.0203445	0.511751	0.108682	0.535225	0.65194	0.0542066	-0.127968	-0.0472843	-0.0382972	0.410696	0.238604	0.365684	0.848636	0.0487567
BCL11B	-0.11568	-0.0393467	0.0304524	0.201887	0.639494	0.752892	0.987048	0.48218	-0.139979	-0.0311809	0.00402351	0.130493	0.735427	0.710473	0.881254	0.274226	|	-0.186551	-0.0495481	-0.0496522	0.173903	0.0729612	0.490779	0.230944	0.472726	-0.231351	-0.0406149	-0.0814043	0.0993861	0.214418	0.4243	0.510249	0.271844
BCL2	0.0822836	-0.0481152	0.00308566	-0.0724782	0.892257	0.632933	0.925195	0.412441	0.0333678	-0.0497856	-0.0205297	-0.102835	0.697864	0.737068	0.991861	0.58131	|	0.135076	0.0299375	0.110243	-0.0384783	0.225431	0.636918	0.201565	0.510554	0.0938462	0.0392454	0.107196	-0.0630705	0.165947	0.76561	0.236639	0.743877
BCL2A1	0.00222279	-0.0286364	0.0634758	-0.166771	0.998279	0.871405	0.863319	0.546537	-0.00222931	-0.0489579	0.082961	-0.179715	0.998578	0.94838	0.926181	0.610512	|	-0.0149059	-0.0579925	0.0680285	-0.191255	0.953238	0.642258	0.617169	0.297996	-0.0149418	-0.0775353	0.0835414	-0.218278	0.964183	0.799021	0.749733	0.47436
BCL2L1	0.0719709	0.0696615	0.0120746	-0.109838	0.674691	0.427305	0.989667	0.412875	0.0542003	0.0516466	0.00216632	-0.0981064	0.577511	0.380663	0.953562	0.368597	|	0.0741173	0.0555661	0.0118916	-0.125827	0.227272	0.43614	0.946998	0.170822	0.0589635	0.0355968	0.00348846	-0.115401	0.215086	0.2897	0.85205	0.209985
BCL2L11	0.111658	0.0193417	0.00571769	-0.0256904	0.600906	0.960206	0.978114	0.764918	0.0753208	-0.00517492	-0.00541176	-0.0389	0.498103	0.851872	0.980065	0.855932	|	0.196083	0.0861009	0.106249	-0.013278	0.0280339	0.24323	0.102584	0.785066	0.16174	0.0628874	0.0991463	-0.0252767	0.0620777	0.163654	0.153669	0.909258
BCL2L13	0.0437332	-0.00171333	0.0228505	0.0870413	0.783645	0.613063	0.828996	0.854505	0.0325591	-0.0424396	-0.0352105	0.020939	0.72113	0.990408	0.919815	0.346719	|	-0.00533531	-0.063652	-0.0618631	0.0507697	0.777755	0.0545241	0.0370491	0.8073	-0.0150984	-0.105058	-0.123099	-0.0188693	0.940862	0.343345	0.412529	0.538352
BCL2L2	0.0217724	-0.0613618	-0.0334953	-0.0216034	0.889379	0.361079	0.686598	0.918971	0.018173	-0.0540849	-0.0440564	-0.012394	0.870652	0.410264	0.813946	0.849469	|	-0.00330515	-0.167948	-0.175459	0.0130529	0.981198	0.00548838	0.00337818	0.687046	0.00117495	-0.168084	-0.186915	0.0313466	0.961648	0.0230265	0.0261604	0.895239
BCL2L2-PABPN1	0.0721454	-0.0151459	0.00280726	-0.0138605	0.844104	0.808328	0.877458	0.762865	0.0319083	-0.018501	-0.0250913	-0.0219257	0.601631	0.887835	0.989539	0.862055	|	0.0400894	-0.121548	-0.116597	-0.0842227	0.940476	0.0234375	0.0241397	0.0539928	-0.00508372	-0.127412	-0.143137	-0.100851	0.56563	0.0816569	0.110334	0.17127
BCL6	0.169874	-0.0644574	0.0610896	0.0140278	0.756925	0.757604	0.895735	0.953382	0.115124	-0.0540458	0.0435141	-0.0190428	0.610383	0.759279	0.872605	0.96572	|	0.237377	0.0543605	0.24272	0.0485324	0.156128	0.580318	0.0497764	0.923634	0.183162	0.0649152	0.232816	0.0195483	0.134998	0.697775	0.0770238	0.841371
BCL7A	-0.0326623	3.65069e-06	-0.00717705	0.188403	0.826288	0.51237	0.755627	0.431087	-0.030301	-0.0391143	-0.0377202	0.102954	0.819661	0.999977	0.966913	0.139116	|	-0.0746542	-0.0581814	-0.0740137	0.190964	0.12135	0.0407957	0.0305549	0.267882	-0.0753764	-0.0894762	-0.104555	0.103474	0.210484	0.278876	0.173216	0.0624384
BCL7B	0.0108194	0.104558	0.117737	0.171733	0.929968	0.175431	0.592267	0.224544	0.0198338	0.0936002	0.0799038	0.145316	0.970837	0.272557	0.600576	0.163298	|	-0.0213138	0.0514483	0.0406885	0.160897	0.929365	0.505302	0.986129	0.110691	-0.00693407	0.0380919	0.00119894	0.134421	0.822178	0.468843	0.573071	0.113771
[truncated: 17,983 more rows]
